# Supplementary material for: Terrestrial laser scanning in forestry: Accuracy and efficiency in measuring individual tree parameters
Source: PLoS One. 2025 Sep 5;20(9):e0331126. doi: 10.1371/journal.pone.0331126 (PMC12412936; doi:10.1371/journal.pone.0331126)
Supplement: S1 Data — (XLSX) [file pone.0331126.s001.xlsx]

## Sheet: dbh
FID	Join_Count	TARGET_FID	PositionX	PositionY	DBH	TreeHeight	Position_1	Position_2	DBH_1	TreeHeig_1	cha	绝对值	0.0162674	0.0903744
33	1	126	420038	4.3005e+06	0.180937	5.93317	420037	4.3005e+06	0.188218	5.92526	-0.00728099	0.00728099	me	-0.0117661
38	1	139	420033	4.30051e+06	0.172097	4.67577	420032	4.30051e+06	0.158418	4.35132	0.0136792	0.0136792	mae	0.0154943
53	1	175	420034	4.30049e+06	0.17782	5.09148	420034	4.30049e+06	0.200409	2.29748	-0.0225895	0.0225895
60	1	220	420036	4.30051e+06	0.164179	4.71824	420036	4.30051e+06	0.180388	5.40443	-0.0162089	0.0162089
61	1	221	420039	4.3005e+06	0.186934	6.27641	420039	4.3005e+06	0.180108	6.00805	0.00682592	0.00682592
92	1	583	420035	4.30049e+06	0.160972	3.115	420035	4.30049e+06	0.18052	8.54875	-0.0195479	0.0195479
0	1	2	419997	4.3005e+06	0.172962	5.89485	419997	4.3005e+06	0.192516	5.89485	-0.0195546	0.0195546
3	1	14	420006	4.30051e+06	0.172014	5.82284	420006	4.30051e+06	0.190619	8.82823	-0.0186047	0.0186047
4	1	23	420006	4.30049e+06	0.18862	3.30148	420006	4.30049e+06	0.207953	3.30148	-0.0193329	0.0193329
13	1	61	420013	4.30049e+06	0.171621	6.52968	420013	4.30049e+06	0.186939	7.51993	-0.0153186	0.0153186
23	1	98	420009	4.30051e+06	0.161041	4.03738	420009	4.30052e+06	0.172535	4.22974	-0.0114937	0.0114937

## Sheet: 50mposition
FID	Join_Count	TARGET_FID	PositionX	PositionY	DBH	TreeHeight	Position_1	Position_2	DBH_db	TreeHeig_1	距离	DBH差异	xchaju	ychaju	x2	y2
0	1	2	419997	4.3005e+06	0.192516	5.89485	419997	4.3005e+06	0.172962	5.0901	0.179462	0.0195546	-0.03187	0.17661	0.0010157	0.0311911	0.0322068	0.0134093	0.115798
1	1	3	419996	4.30049e+06	0.207717	8.75852	419996	4.30049e+06	0.183852	3.89732	0.1688	0.0238651	-0.052586	0.1604	0.00276529	0.0257282	0.0284934
2	1	5	419999	4.30049e+06	0.160585	9.93532	419999	4.30049e+06	0.0898102	3.78357	0.115875	0.070775	-0.070003	0.09234	0.00490042	0.00852668	0.0134271
3	1	10	420011	4.3005e+06	0.182872	12.6618	420011	4.3005e+06	0.175099	3.76029	0.173193	0.00777255	0.132114	0.11199	0.0174541	0.0125418	0.0299959
4	1	14	420006	4.30051e+06	0.190619	8.82823	420006	4.30051e+06	0.172014	5.82284	0.179653	0.0186047	0.083269	0.15919	0.00693373	0.0253415	0.0322752
5	1	23	420006	4.30049e+06	0.207953	7.706	420006	4.30049e+06	0.18862	3.30148	0.0687696	0.0193329	0.010521	0.06796	0.000110691	0.00461856	0.00472925
6	1	27	420017	4.30049e+06	0.186595	5.98397	420017	4.30049e+06	0.181649	5.43499	0.132131	0.00494646	0.114136	0.06657	0.013027	0.00443156	0.0174586
7	1	28	420008	4.30048e+06	0.207292	7.26029	420008	4.30048e+06	0.167043	4.73336	0.0566002	0.040249	0.000162	0.0566	2.6244e-08	0.00320356	0.00320359
8	1	29	420022	4.30052e+06	0.14725	4.91922	420022	4.30052e+06	0.180403	5.45373	0.119626	0.0331539	0.101098	0.06395	0.0102208	0.0040896	0.0143104
9	1	31	420004	4.30049e+06	0.152745	9.6836	420004	4.30049e+06	0.179024	5.99761	0.09843	0.0262781	-3.7e-05	0.09843	1.369e-09	0.00968846	0.00968847
10	1	39	420013	4.30051e+06	0.186905	5.91033	420013	4.30051e+06	0.177622	3.64321	0.18172	0.00928266	0.12112	0.13547	0.0146701	0.0183521	0.0330222
11	1	42	420016	4.3005e+06	0.191873	9.48791	420016	4.3005e+06	0.161301	4.5593	0.15993	0.0305716	0.119321	0.10649	0.0142375	0.0113401	0.0255776
12	1	50	420014	4.3005e+06	0.185463	6.54426	420014	4.3005e+06	0.161825	5.26779	0.138951	0.0236378	0.111086	0.08347	0.0123401	0.00696724	0.0193073
13	1	51	420017	4.30047e+06	0.166313	5.01397	420017	4.30047e+06	0.116281	3.10991	0.0545484	0.0500317	-0.027754	0.04696	0.000770285	0.00220524	0.00297553
14	1	58	420016	4.30048e+06	0.181655	5.02013	420016	4.30048e+06	0.172466	6.67886	0.0731243	0.00918861	0.037578	0.06273	0.00141211	0.00393505	0.00534716
15	1	61	420013	4.30049e+06	0.186939	7.51993	420013	4.30049e+06	0.171621	6.52968	0.0758205	0.0153186	0.036035	0.06671	0.00129852	0.00445022	0.00574875
16	1	65	420019	4.30052e+06	0.185502	3.93179	420019	4.30052e+06	0.133728	3.7256	0.151902	0.0517749	0.095062	0.11848	0.00903678	0.0140375	0.0230743
17	1	69	420018	4.3005e+06	0.159901	7.56523	420018	4.3005e+06	0.150876	5.76317	0.132241	0.00902438	0.107576	0.07691	0.0115726	0.00591515	0.0174877
18	1	72	420021	4.30052e+06	0.166664	8.22506	420021	4.30052e+06	0.136434	5.57434	0.150608	0.0302302	0.098721	0.11374	0.00974584	0.0129368	0.0226826
19	1	73	420024	4.30049e+06	0.153625	5.07066	420024	4.30049e+06	0.186667	5.00233	0.0950949	0.0330421	0.071479	0.06272	0.00510925	0.0039338	0.00904305
20	1	74	420018	4.30051e+06	0.1854	5.54568	420018	4.30051e+06	0.203321	4.97442	0.157936	0.0179213	0.130342	0.08919	0.016989	0.00795486	0.0249439
21	1	79	420006	4.30047e+06	0.151845	4.8676	420006	4.30047e+06	0.133283	3.60105	0.134817	0.0185619	-0.075991	0.11136	0.00577463	0.012401	0.0181757
22	1	85	420029	4.3005e+06	0.189544	5.00574	420029	4.3005e+06	0.178749	7.85071	0.116889	0.0107955	0.107159	0.04669	0.0114831	0.00217996	0.013663
23	1	87	420024	4.3005e+06	0.189632	4.08074	420024	4.3005e+06	0.153603	8.26478	0.137089	0.0360289	0.116659	0.072	0.0136093	0.005184	0.0187933
24	1	95	420030	4.30049e+06	0.138696	3.94313	420030	4.30049e+06	0.15103	5.48609	0.0940091	0.0123334	0.085746	0.03854	0.00735238	0.00148533	0.00883771
25	1	98	420009	4.30052e+06	0.172535	4.22974	420009	4.30051e+06	0.161041	4.03738	0.165382	0.0114937	0.087643	0.14025	0.0076813	0.0196701	0.0273514
26	1	99	420014	4.30053e+06	0.105972	4.66819	420014	4.30053e+06	0.148567	4.55504	0.115447	0.0425946	0.091421	0.0705	0.0083578	0.00497025	0.013328
27	1	102	420030	4.3005e+06	0.188983	6.02252	420030	4.3005e+06	0.0963886	3.49099	0.0588268	0.0925947	-0.015783	0.05667	0.000249103	0.00321149	0.00346059
28	1	104	420024	4.30051e+06	0.155604	3.66365	420024	4.30051e+06	0.186204	4.29664	0.127609	0.0305996	0.106472	0.07034	0.0113363	0.00494772	0.016284
29	1	105	420023	4.30053e+06	0.151775	6.08666	420023	4.30053e+06	0.165349	5.23623	0.132968	0.0135736	0.103018	0.08407	0.0106127	0.00706776	0.0176805
30	1	107	420029	4.30051e+06	0.177101	3.52285	420029	4.30051e+06	0.178244	7.78984	0.112046	0.00114283	0.1022	0.04593	0.0104448	0.00210956	0.0125544
31	1	109	420023	4.30049e+06	0.166181	4.90746	420023	4.30049e+06	0.153832	6.04057	0.089731	0.0123487	0.062184	0.06469	0.00386685	0.0041848	0.00805165
32	1	112	420019	4.30049e+06	0.158412	5.85159	420019	4.30049e+06	0.144712	5.88817	0.0938063	0.0137003	0.064408	0.0682	0.00414839	0.00465124	0.00879963
33	1	113	420007	4.30052e+06	0.150951	5.8088	420007	4.30052e+06	0.133072	3.14699	0.134515	0.0178792	0.09712	0.09307	0.00943229	0.00866202	0.0180943
34	1	114	420025	4.3005e+06	0.159045	4.96705	420025	4.3005e+06	0.139797	5.99066	0.119596	0.0192483	0.106523	0.05437	0.0113471	0.0029561	0.0143032
35	1	118	420017	4.30051e+06	0.139519	4.85112	420017	4.30051e+06	0.159152	7.07115	0.146773	0.0196325	0.107463	0.09997	0.0115483	0.009994	0.0215423
36	1	126	420038	4.3005e+06	0.180937	5.93317	420037	4.3005e+06	0.188218	5.92526	0.0861378	0.00728099	0.085838	-0.00718	0.00736816	5.15524e-05	0.00741971
37	1	127	420022	4.30053e+06	0.163338	5.89502	420022	4.30053e+06	0.171366	4.80256	0.138633	0.00802764	0.111987	0.08172	0.0125411	0.00667816	0.0192192
38	1	131	420000	4.30047e+06	0.245441	2.01418	420000	4.30047e+06	0.0870432	3.73971	0.125028	0.158398	-0.103912	0.06953	0.0107977	0.00483442	0.0156321
39	1	132	420012	4.30052e+06	0.186706	5.08336	420012	4.30052e+06	0.166766	4.38339	0.162576	0.0199399	0.099516	0.12856	0.00990343	0.0165277	0.0264311
40	1	133	420013	4.30047e+06	0.137436	3.57161	420013	4.30047e+06	0.137623	4.47112	0.101003	0.00018717	-0.024243	0.09805	0.000587723	0.0096138	0.0102015
41	1	135	420021	4.30051e+06	0.28662	2.75811	420020	4.30051e+06	0.141146	4.40162	0.195454	0.145474	0.145011	0.13105	0.0210282	0.0171741	0.0382023
42	1	139	420033	4.30051e+06	0.172097	4.67577	420032	4.30051e+06	0.158418	4.35132	0.101448	0.0136792	0.096827	0.03027	0.00937547	0.000916273	0.0102917
43	1	140	420029	4.30048e+06	0.197686	4.30151	420029	4.30048e+06	0.207649	2.85729	0.10033	0.00996336	0.050866	0.08648	0.00258735	0.00747879	0.0100661
44	1	144	420034	4.30051e+06	0.179621	2.80544	420034	4.30051e+06	0.190624	6.34284	0.0840938	0.0110034	0.080632	0.02388	0.00650152	0.000570254	0.00707177
45	1	146	420035	4.30049e+06	0.238864	5.264	420035	4.30049e+06	0.146512	5.52563	0.0956636	0.0923513	0.094529	0.01469	0.00893573	0.000215796	0.00915153
46	1	148	420015	4.30047e+06	0.142075	4.18534	420015	4.30047e+06	0.148029	2.02572	0.123168	0.00595374	-0.048634	0.11316	0.00236527	0.0128052	0.0151705
47	1	149	420025	4.30051e+06	0.158923	3.86037	420025	4.30051e+06	0.164741	6.21615	0.130877	0.00581865	0.113005	0.06602	0.0127701	0.00435864	0.0171288
48	1	152	420031	4.30049e+06	0.186588	4.20063	420031	4.30049e+06	0.175176	3.80078	0.112767	0.011412	0.090977	0.06663	0.00827681	0.00443956	0.0127164
49	1	159	420002	4.30047e+06	0.200328	3.19082	420002	4.30047e+06	0.0747769	3.4846	0.103747	0.125551	-0.091939	0.04807	0.00845278	0.00231072	0.0107635
50	1	162	420027	4.30051e+06	0.140429	2.62111	420027	4.30051e+06	0.150997	4.37212	0.110853	0.010568	0.097937	0.05193	0.00959166	0.00269672	0.0122884
51	1	163	420011	4.30047e+06	0.142182	4.85542	420011	4.30047e+06	0.138391	4.60639	0.109023	0.00379069	-0.038919	0.10184	0.00151469	0.0103714	0.0118861
52	1	164	420024	4.30052e+06	0.162922	4.44785	420024	4.30052e+06	0.15652	4.00143	0.133224	0.00640203	0.09851	0.08969	0.00970422	0.0080443	0.0177485
53	1	166	420029	4.30052e+06	0.175773	3.49799	420029	4.30052e+06	0.182679	5.31603	0.115421	0.00690591	0.09377	0.0673	0.00879281	0.00452929	0.0133221
54	1	167	420036	4.30052e+06	0.177778	5.34242	420036	4.30052e+06	0.168522	5.9912	0.086907	0.00925581	0.080443	0.03289	0.00647108	0.00108175	0.00755283
55	1	170	420022	4.3005e+06	0.149398	6.694	420022	4.3005e+06	0.141166	4.72979	0.120426	0.00823161	0.10612	0.05693	0.0112615	0.00324102	0.0145025
56	1	174	420028	4.30052e+06	0.15519	3.75606	420027	4.30052e+06	0.163401	5.23404	0.107245	0.00821155	0.082476	0.06855	0.00680229	0.0046991	0.0115014
57	1	175	420034	4.30049e+06	0.17782	5.09148	420034	4.30049e+06	0.200409	2.29748	0.13608	0.0225895	0.132984	0.02886	0.0176847	0.0008329	0.0185176
58	1	190	420030	4.30048e+06	0.195142	3.55581	420030	4.30048e+06	0.207065	4.9807	0.0984966	0.0119227	0.067734	0.07151	0.00458789	0.00511368	0.00970157
59	1	197	420026	4.30049e+06	0.157915	6.57859	420026	4.30049e+06	0.151236	5.0245	0.101665	0.00667857	0.085244	0.0554	0.00726654	0.00306916	0.0103357
60	1	202	420022	4.30048e+06	0.195549	4.37048	420022	4.30048e+06	0.123482	1.81341	0.0981814	0.0720678	0.0132	0.09729	0.00017424	0.00946534	0.00963958
61	1	203	420022	4.30054e+06	0.152994	5.25012	420022	4.30054e+06	0.150576	4.71583	0.148566	0.00241797	0.102008	0.10801	0.0104056	0.0116662	0.0220718
62	1	206	420007	4.30047e+06	0.146272	1.75565	420007	4.30047e+06	0.129952	4.03081	0.114125	0.0163193	-0.055013	0.09999	0.00302643	0.009998	0.0130244
63	1	220	420036	4.30051e+06	0.164179	4.71824	420036	4.30051e+06	0.180388	5.40443	0.0768814	0.0162089	0.074229	0.02002	0.00550994	0.0004008	0.00591074
64	1	221	420039	4.3005e+06	0.186934	6.27641	420039	4.3005e+06	0.180108	6.00805	0.0676764	0.00682592	0.066923	0.01007	0.00447869	0.000101405	0.00458009
65	1	228	420032	4.30052e+06	0.149324	4.75189	420032	4.30052e+06	0.1353	4.35089	0.103765	0.0140234	0.083183	0.06203	0.00691941	0.00384772	0.0107671
66	1	229	420030	4.30052e+06	0.0884108	4.31595	420030	4.30052e+06	0.157611	5.54213	0.0809606	0.0692006	0.073076	0.03485	0.0053401	0.00121452	0.00655462
67	1	233	420012	4.30053e+06	0.195798	6.3561	420012	4.30053e+06	0.154464	6.20081	0.171153	0.0413344	0.096228	0.14154	0.00925983	0.0200336	0.0292934
68	1	249	420040	4.30051e+06	0.171104	5.06483	420040	4.30051e+06	0.218686	6.74339	0.0604773	0.0475811	0.060087	0.00686	0.00361045	4.70596e-05	0.00365751
69	1	255	420041	4.30051e+06	0.204	4.85739	420041	4.30051e+06	0.164614	6.40328	0.0781503	0.0393853	0.078007	0.00473	0.00608509	2.23729e-05	0.00610746
70	1	259	420029	4.30053e+06	0.0866581	3.45051	420029	4.30053e+06	0.121416	5.00809	0.0979157	0.034758	0.070093	0.06837	0.00491303	0.00467446	0.00958749
71	1	260	420025	4.30047e+06	0.341131	4.55888	420025	4.30047e+06	0.243147	7.19334	0.051035	0.0979835	0.018067	0.04773	0.000326416	0.00227815	0.00260457
72	1	264	420028	4.30053e+06	0.155986	5.48776	420028	4.30053e+06	0.165502	3.83688	0.124235	0.00951553	0.10098	0.07237	0.010197	0.00523742	0.0154344
73	1	265	420023	4.30047e+06	0.170628	5.66281	420023	4.30047e+06	0.196261	10.2327	0.0337732	0.0256331	-0.023087	-0.02465	0.00053301	0.000607623	0.00114063
74	1	272	420040	4.30052e+06	0.128796	2.94351	420040	4.30052e+06	0.159226	5.49722	0.0742887	0.0304304	0.070129	0.02451	0.00491808	0.00060074	0.00551882
75	1	274	420017	4.30053e+06	0.0901405	4.29497	420017	4.30053e+06	0.159544	5.40123	0.109798	0.0694033	0.096886	0.05166	0.0093869	0.00266876	0.0120557
76	1	288	420001	4.30048e+06	0.218856	6.12491	420001	4.30048e+06	0.135702	4.67084	0.0990557	0.0831536	-0.063458	0.07606	0.00402692	0.00578512	0.00981204
77	1	292	420036	4.30049e+06	0.198058	3.33733	420036	4.30049e+06	0.284201	7.09911	0.0433146	0.0861429	0.026321	0.0344	0.000692795	0.00118336	0.00187616
78	1	293	420045	4.30052e+06	0.194346	4.92046	420045	4.30052e+06	0.0654187	1.63884	0.0994706	0.128927	0.030373	0.09472	0.000922519	0.00897188	0.0098944
79	1	296	420019	4.30046e+06	0.234887	4.19891	420020	4.30046e+06	0.191063	2.13766	0.0969297	0.0438234	-0.073242	0.06349	0.00536439	0.00403098	0.00939537
80	1	307	420035	4.30052e+06	0.150737	3.16116	420035	4.30052e+06	0.162463	5.72804	0.103862	0.0117266	0.089634	0.05247	0.00803425	0.0027531	0.0107874
81	1	312	420039	4.30052e+06	0.0659307	4.17177	420038	4.30052e+06	0.113941	5.30274	0.0546002	0.0480104	0.050868	0.01984	0.00258755	0.000393626	0.00298118
82	1	330	420022	4.30047e+06	0.21165	2.66289	420022	4.30047e+06	0.139997	1.63268	0.135407	0.0716531	-0.120517	-0.06173	0.0145243	0.00381059	0.0183349
83	1	331	420047	4.30051e+06	0.196869	4.55196	420047	4.30051e+06	0.250304	5.16772	0.0313018	0.0534346	0.002759	0.03118	7.61208e-06	0.000972192	0.000979804
84	1	332	420043	4.30052e+06	0.112886	5.56186	420043	4.30052e+06	0.155698	4.51036	0.0466585	0.0428117	0.039126	0.02542	0.00153084	0.000646176	0.00217702
85	1	338	420046	4.30052e+06	0.157165	5.50248	420046	4.30052e+06	0.203556	5.18512	0.0475205	0.046391	0.042746	0.02076	0.00182722	0.000430978	0.0022582
86	1	386	420049	4.30051e+06	0.12418	3.88967	420049	4.30051e+06	0.215068	5.80591	0.0461713	0.0908883	-0.003204	0.04606	1.02656e-05	0.00212152	0.00213179
87	1	457	420039	4.30049e+06	0.246766	4.74195	420039	4.30049e+06	0.301655	5.04531	0.0468978	0.0548887	0.007147	0.04635	5.10796e-05	0.00214832	0.0021994
88	1	580	420041	4.30052e+06	0.0904495	4.1011	420041	4.30052e+06	0.160523	5.11483	0.0352672	0.0700731	0.030619	0.0175	0.000937523	0.00030625	0.00124377
89	1	583	420035	4.30049e+06	0.160972	3.115	420035	4.30049e+06	0.18052	8.54875	0.128193	0.0195479	0.023715	0.12598	0.000562401	0.015871	0.0164334
90	1	588	420050	4.3005e+06	0.161416	2.52755	420050	4.3005e+06	0.318336	8.54234	0.197605	0.15692	0.098318	-0.17141	0.00966643	0.0293814	0.0390478

## Sheet: YD1treehight
FID	Join_Count	TARGET_FID	ID	Position_X	Position_Y	Position_Z	Tree_heigh	Crown_diam	Crown_area	Crown_leng	Crown_surf	Crown_volu	Diameter_a	Coniferous	Broad_leav	Stem_Bioma	Branch_Bio	Leaf_Bioma	Fruit_Biom	Root_Bioma	Total_Tree	Carbon_Sto	PositionX	PositionY	DBH	TreeHeight	rmse	11.6067	rrmse	0.716019	差距	绝对值	me	mae
3248	1	3248	3249	420026	4.30045e+06	-5.1359	5.4264	1.5453	1.2708	3.3539	6.8207	1.4207	2.2275	0.001281	0.001636	0.000284	3.1e-05	0.016412	0.001119	0.673075	0.003164	0.001582	420025	4.30045e+06	0.0843601	1.69363					-3.73277	3.73277	-11.2238	11.2238
1127	1	1127	1128	419988	4.30052e+06	-5.1317	16.7258	5.3847	15.6547	14.621	103.723	76.2953	19.18	0.222272	0.212711	0.031381	0.003958	0.210908	0.025831	2.95717	0.178568	0.089284	419988	4.30052e+06	0.155199	1.72167					-15.0041	15.0041
2764	1	2764	2765	419967	4.30047e+06	-5.1304	8.8498	3.9865	4.2756	5.7983	21.6766	8.2637	7.545	0.020662	0.022844	0.003589	0.000426	0.065039	0.006082	1.49525	0.02785	0.013925	419966	4.30047e+06	0.0800457	1.73533					-7.11447	7.11447
2295	1	2295	2296	420030	4.30047e+06	-5.0559	10.5543	2.8861	5.0858	8.5511	34.5569	14.4966	8.6542	0.031095	0.033933	0.005302	0.000637	0.080379	0.007891	1.69053	0.038912	0.019456	420030	4.30047e+06	0.238363	1.74569					-8.80861	8.80861
807	1	807	808	419973	4.30052e+06	-5.1686	16.7013	5.2576	14.2882	14.4983	98.181	69.0512	19.0142	0.218175	0.209103	0.030873	0.003892	0.20905	0.025551	2.94203	0.176089	0.088044	419972	4.30052e+06	0.160132	1.74742					-14.9539	14.9539
215	1	215	216	419971	4.30049e+06	-5.1894	18.6266	4.6705	11.8714	16.5582	101.815	65.5231	21.0473	0.293452	0.275447	0.040467	0.00514	0.242106	0.030605	3.20335	0.22204	0.11102	419971	4.30049e+06	0.144794	1.82153					-16.8051	16.8051
784	1	784	785	419987	4.30053e+06	-5.1403	16.7683	6.9257	20.1904	14.6999	118.802	98.9322	20.7594	0.260947	0.246412	0.036073	0.004568	0.22747	0.028346	3.08963	0.201213	0.100607	419987	4.30053e+06	0.161648	1.89627					-14.872	14.872
1224	1	1224	1225	419991	4.30045e+06	-5.258	16.9314	6.43	12.8989	13.3877	86.1937	57.5623	20.5189	0.25704	0.243128	0.03565	0.004513	0.226017	0.028124	3.07818	0.199188	0.099594	419991	4.30045e+06	0.0670978	1.94348					-14.9879	14.9879
2356	1	2356	2357	419979	4.30052e+06	-4.9527	14.4283	3.7583	8.0235	12.4113	62.8272	33.1943	14.3685	0.110213	0.111009	0.016737	0.002075	0.149965	0.016985	2.42676	0.104204	0.052102	419977	4.30052e+06	0.162805	2.02202					-12.4063	12.4063
994	1	994	995	420012	4.30046e+06	-5.1441	16.5202	7.4781	21.0752	14.337	118.548	100.719	20.91	0.261425	0.246665	0.036059	0.004566	0.227422	0.028339	3.08925	0.201146	0.100573	420012	4.30046e+06	0.13893	2.06572					-14.4545	14.4545
1139	1	1139	1140	419983	4.30046e+06	-5.2049	15.635	5.5847	13.1439	13.4562	87.4618	58.9554	17.8568	0.182009	0.176564	0.026151	0.003282	0.191046	0.022873	2.79239	0.152741	0.076371	419983	4.30046e+06	0.125987	2.17089					-13.4641	13.4641
996	1	996	997	419996	4.30048e+06	-5.1611	16.1112	5.199	11.4521	11.9796	72.7627	45.7308	18.134	0.1925	0.186141	0.027566	0.003465	0.196586	0.023692	2.83905	0.159796	0.079898	419996	4.30048e+06	0.167924	2.18499					-13.9262	13.9262
930	1	930	931	419998	4.30054e+06	-5.11	16.3013	9.4529	26.2003	13.4052	124.409	117.074	22.3081	0.294216	0.2747	0.039875	0.005063	0.240179	0.030306	3.18855	0.219256	0.109628	419999	4.30054e+06	0.0737055	2.19197					-14.1093	14.1093
3474	1	3474	3475	419982	4.30045e+06	-5.1805	14.8481	4.3945	7.0076	12.1328	57.3569	28.3406	15.5895	0.132866	0.131969	0.019763	0.002461	0.164116	0.018976	2.55697	0.120153	0.060076	419981	4.30045e+06	0.0666037	2.20536					-12.6427	12.6427
484	1	484	485	420044	4.30051e+06	-5.1082	17.59	6.4952	17.3986	15.2988	114.437	88.7258	21.5322	0.292407	0.274016	0.040058	0.005087	0.240777	0.030398	3.19315	0.220118	0.110059	420043	4.30051e+06	0.0638218	2.27021					-15.3198	15.3198
837	1	837	838	419999	4.30047e+06	-5.1566	16.622	5.3768	12.2894	14.2871	89.6201	58.5264	19.0267	0.217582	0.20854	0.030781	0.003881	0.208711	0.0255	2.93927	0.175639	0.087819	419999	4.30047e+06	0.165342	2.33637					-14.2856	14.2856
233	1	233	234	419957	4.30049e+06	-5.1409	18.4833	4.3271	10.5846	16.3285	94.751	57.6099	20.4466	0.275103	0.259564	0.038229	0.004849	0.234749	0.029465	3.14656	0.211477	0.105739	419958	4.30049e+06	0.0874395	2.37247					-16.1108	16.1108
608	1	608	609	419996	4.30045e+06	-5.2545	17.2298	8.2639	17.0901	15.1462	112.29	86.2832	22.6772	0.31866	0.296237	0.043043	0.005477	0.25035	0.031891	3.26614	0.234099	0.11705	419996	4.30045e+06	0.124641	2.40569					-14.8241	14.8241
1569	1	1569	1570	420028	4.30047e+06	-5.0057	14.1182	2.8626	4.4909	12.0523	45.4925	18.042	12.9762	0.088289	0.090474	0.013766	0.001697	0.134877	0.014909	2.28208	0.088134	0.044067	420028	4.30047e+06	0.0865871	2.52486					-11.5933	11.5933
1270	2	1270	1271	419983	4.30054e+06	-5.166	15.2137	4.5399	7.2333	12.4607	59.8387	30.0441	16.2304	0.146965	0.14494	0.021644	0.002702	0.172412	0.020162	2.63112	0.129885	0.064943	419983	4.30054e+06	0.0729498	2.55008					-12.6636	12.6636
872	1	872	873	419989	4.30047e+06	-5.2015	16.4957	5.2198	13.4837	14.2998	94.0414	64.2712	18.6889	0.208574	0.200548	0.029644	0.003733	0.204491	0.024868	2.90467	0.170062	0.085031	419989	4.30047e+06	0.137742	2.55638					-13.9393	13.9393
1200	1	1200	1201	420027	4.30051e+06	-5.1296	15.4329	5.7391	10.5452	11.6741	68.0159	41.0355	17.7239	0.177365	0.172316	0.025525	0.003201	0.188552	0.022507	2.7712	0.149604	0.074802	420027	4.30051e+06	0.140429	2.62111					-12.8118	12.8118
334	1	334	335	420039	4.30051e+06	-5.1072	18.071	8.2634	19.684	16.0244	127.54	105.141	23.9389	0.369869	0.340167	0.049271	0.006293	0.269393	0.034898	3.40793	0.262838	0.131419	420038	4.30051e+06	0.21187	2.62509					-15.4459	15.4459
925	1	925	926	419997	4.30054e+06	-5.1915	17.2135	5.9425	12.1067	13.3051	82.9438	53.6938	20.4377	0.258619	0.24466	0.035916	0.004547	0.226932	0.028264	3.0854	0.200463	0.100231	419997	4.30054e+06	0.139639	2.64837					-14.5651	14.5651
883	1	883	884	419994	4.30053e+06	-5.1075	16.4453	3.3458	5.7478	14.2699	60.9096	27.3399	16.5335	0.162818	0.159817	0.023909	0.002993	0.181976	0.021546	2.71476	0.141447	0.070724	419994	4.30053e+06	0.115906	2.74652					-13.6988	13.6988
540	1	540	541	419956	4.3005e+06	-5.186	17.4399	5.8607	11.1698	13.6089	81.3863	50.6698	20.6764	0.267659	0.252612	0.037063	0.004697	0.230837	0.028863	3.11606	0.205938	0.102969	419955	4.3005e+06	0.0706983	2.75603					-14.6839	14.6839
629	1	629	630	420033	4.30051e+06	-5.0934	17.1905	6.6144	16.8076	15.1685	111.497	84.9821	21.0723	0.274615	0.258474	0.037827	0.004796	0.233404	0.029258	3.1361	0.209567	0.104783	420034	4.30051e+06	0.179621	2.80544					-14.3851	14.3851
478	1	478	479	419998	4.30053e+06	-5.1453	17.7609	8.2144	37.2972	15.733	174.34	195.599	23.4281	0.34904	0.32238	0.046757	0.005963	0.261846	0.0337	3.35226	0.251303	0.125651	419999	4.30053e+06	0.155786	2.81502					-14.9459	14.9459
2171	1	2171	2172	419975	4.30046e+06	-5.184	11.3063	1.9742	1.9667	7.8343	19.5725	5.1359	8.584	0.03229	0.035371	0.005549	0.000667	0.082389	0.008134	1.71491	0.04046	0.02023	419975	4.30046e+06	0.0733137	2.82047					-8.48583	8.48583
1315	1	1315	1316	419986	4.30047e+06	-5.1535	15.6032	5.7053	8.4488	11.4255	59.4666	32.177	17.9297	0.183185	0.177591	0.02629	0.0033	0.191596	0.022954	2.79705	0.153437	0.076718	419986	4.30047e+06	0.115644	2.96428					-12.6389	12.6389
443	1	443	444	419959	4.30049e+06	-5.1104	17.9941	8.6654	19.742	15.7194	125.361	103.444	24.1932	0.376391	0.345608	0.049997	0.006388	0.271539	0.03524	3.42363	0.266152	0.133076	419960	4.30049e+06	0.153888	2.98108					-15.013	15.013
381	1	381	382	419969	4.30052e+06	-5.2127	17.908	6.1376	15.1501	15.7968	110.029	79.7745	21.6292	0.299604	0.28037	0.041003	0.00521	0.243842	0.030875	3.21665	0.22456	0.11228	419970	4.30052e+06	0.10438	2.98764					-14.9204	14.9204
754	1	754	755	419990	4.30051e+06	-5.1834	16.8522	4.5161	11.7031	14.7777	90.3658	57.6481	18.4291	0.206524	0.198926	0.029474	0.003711	0.203856	0.024773	2.89944	0.169229	0.084614	419990	4.30051e+06	0.256743	2.99853					-13.8537	13.8537
2740	1	2740	2741	420029	4.30049e+06	-5.0727	8.3298	2.3605	3.0917	5.1132	16.2327	5.2695	5.6624	0.011127	0.012847	0.002071	0.000242	0.048262	0.004215	1.25779	0.017385	0.008693	420029	4.30049e+06	0.0656113	3.01991					-5.30989	5.30989
505	1	505	506	419969	4.30049e+06	-5.2129	17.5213	3.429	6.9939	15.3418	72.2529	35.7664	18.0539	0.20488	0.197781	0.029418	0.003704	0.203645	0.024742	2.8977	0.168952	0.084476	419969	4.30049e+06	0.143457	3.13484					-14.3865	14.3865
766	1	766	767	420035	4.30053e+06	-5.1578	16.8347	4.964	11.1893	14.5069	86.7349	54.1071	18.8905	0.216804	0.20797	0.030737	0.003875	0.20855	0.025476	2.93795	0.175424	0.087712	420035	4.30052e+06	0.150737	3.16116					-13.6735	13.6735
568	1	568	569	419982	4.3005e+06	-5.112	18.1491	6.6723	15.5431	16.1155	113.68	83.495	22.5197	0.328529	0.30521	0.044485	0.005666	0.254867	0.0326	3.30017	0.240805	0.120403	419982	4.3005e+06	0.202313	3.1695					-14.9796	14.9796
2771	1	2771	2772	419982	4.3005e+06	-5.1075	18.2486	4.9544	12.8866	15.1868	97.4852	65.2356	20.8448	0.2828	0.266099	0.039094	0.004961	0.237613	0.029908	3.16876	0.215567	0.107784	419982	4.3005e+06	0.202313	3.1695					-15.0791	15.0791
628	1	628	629	420016	4.30051e+06	-5.1636	17.1916	6.3127	14.7203	14.902	102.403	73.1208	20.7773	0.266996	0.251898	0.036916	0.004677	0.230338	0.028786	3.11215	0.205236	0.102618	420016	4.30051e+06	0.171285	3.1808					-14.0108	14.0108
866	1	866	867	420014	4.30051e+06	-5.1576	16.5217	6.274	10.0648	14.1932	80.4422	47.6172	19.7801	0.233953	0.22281	0.032752	0.004136	0.215857	0.026578	2.9972	0.185231	0.092615	420015	4.30051e+06	0.173195	3.18595					-13.3358	13.3358
2576	1	2576	2577	419965	4.30053e+06	-5.1526	12.7938	4.1894	6.6811	9.156	42.476	20.3906	12.6757	0.077729	0.079949	0.012137	0.001491	0.125968	0.013708	2.19345	0.079117	0.039559	419965	4.30052e+06	0.129735	3.1966					-9.5972	9.5972
602	1	602	603	419990	4.30052e+06	-5.1624	17.2366	7.0379	15.1176	15.0846	105.05	76.0147	21.548	0.287811	0.269859	0.03941	0.005003	0.238656	0.030069	3.17681	0.217063	0.108531	419991	4.30052e+06	0.161259	3.21365					-14.0229	14.0229
586	1	586	587	419967	4.30051e+06	-5.1465	18.091	6.3632	17.368	14.4343	108.027	83.565	22.1231	0.316185	0.294656	0.043017	0.005474	0.250266	0.031878	3.2655	0.233975	0.116988	419966	4.30051e+06	0.086473	3.22829					-14.8627	14.8627
771	1	771	772	419966	4.30051e+06	-5.1391	17.208	6.1648	15.2109	15.0774	105.33	76.4466	20.6536	0.26404	0.249351	0.036566	0.004632	0.229151	0.028604	3.10285	0.203567	0.101784	419966	4.30051e+06	0.086473	3.22829					-13.9797	13.9797
275	1	275	276	419967	4.30049e+06	-5.2083	18.3087	3.793	9.8729	15.9599	89.4316	52.5235	19.561	0.249742	0.237483	0.035116	0.004443	0.224175	0.027842	3.0636	0.196629	0.098314	419967	4.30049e+06	0.150279	3.24236					-15.0663	15.0663
1388	1	1388	1389	419982	4.30052e+06	-5.2192	16.6929	4.5389	12.609	14.1459	89.9204	59.4552	18.2366	0.200609	0.193622	0.028706	0.003612	0.200954	0.02434	2.87545	0.16544	0.08272	419982	4.30052e+06	0.162291	3.26043					-13.4325	13.4325
1182	1	1182	1183	419982	4.30051e+06	-5.1066	15.5064	4.033	5.947	13.3084	57.8306	26.3816	16.0847	0.146657	0.144809	0.021663	0.002705	0.172494	0.020174	2.63184	0.129983	0.064991	419981	4.30051e+06	0.136095	3.28664					-12.2198	12.2198
2337	1	2337	2338	420037	4.30049e+06	-5.0791	10.2017	2.2732	3.2819	7.9823	25.8405	8.7325	7.6503	0.023667	0.026328	0.004158	0.000496	0.070446	0.00671	1.5661	0.031594	0.015797	420036	4.30049e+06	0.198058	3.33733					-6.86437	6.86437
261	1	261	262	419989	4.30054e+06	-5.1272	18.3533	10.5549	29.3828	14.2662	140.181	139.728	26.4231	0.456654	0.412834	0.059256	0.007607	0.297761	0.039469	3.61156	0.307867	0.153934	419988	4.30054e+06	0.146205	3.36857					-14.9847	14.9847
1003	1	1003	1004	419997	4.30048e+06	-5.1218	16.0916	4.9541	10.2189	12.569	71.9453	42.8137	17.855	0.18643	0.180746	0.026807	0.003367	0.19363	0.023254	2.81422	0.156017	0.078009	419997	4.30048e+06	0.170312	3.41182					-12.6798	12.6798
351	1	351	352	420000	4.30052e+06	-5.1405	18.0002	4.7654	12.5454	15.7642	99.7585	65.9226	20.2868	0.264733	0.250367	0.036858	0.00467	0.230142	0.028756	3.11061	0.204959	0.10248	420001	4.30052e+06	0.132919	3.47124					-14.529	14.529
747	1	747	748	420029	4.30052e+06	-5.1139	16.8607	4.1424	10.171	14.8112	84.3389	50.215	18.0217	0.197578	0.191022	0.028367	0.003568	0.199663	0.024148	2.86472	0.163765	0.081882	420029	4.30052e+06	0.175773	3.49799					-13.3627	13.3627
539	1	539	540	420030	4.30048e+06	-5.1076	17.4424	3.857	10.6415	15.4124	89.7471	54.6702	18.4721	0.213657	0.205495	0.03049	0.003843	0.207636	0.025339	2.93049	0.174212	0.087106	420030	4.30048e+06	0.195142	3.55581					-13.8866	13.8866
995	2	995	996	420013	4.30047e+06	-5.1535	16.1114	6.3056	11.8404	13.8699	85.4172	54.7419	19.2246	0.216352	0.207164	0.030502	0.003844	0.207683	0.025346	2.93087	0.174274	0.087137	420013	4.30047e+06	0.137436	3.57161					-12.5398	12.5398
2470	1	2470	2471	419967	4.30046e+06	-5.1196	9.4038	2.2585	2.0966	6.542	16.9202	4.572	6.7436	0.017278	0.019545	0.003114	0.000368	0.060217	0.005533	1.42995	0.02466	0.01233	419968	4.30046e+06	0.0636769	3.61126					-5.79254	5.79254
775	1	775	776	420023	4.30048e+06	-4.9048	16.8047	4.6491	12.4065	14.7192	92.7273	60.8715	18.51	0.207845	0.200067	0.029627	0.003731	0.204427	0.024858	2.90414	0.169978	0.084989	420022	4.30048e+06	0.238627	3.63363					-13.1711	13.1711
849	1	849	850	420024	4.30051e+06	-5.1365	16.5717	6.6871	11.746	14.3489	87.9523	56.1808	20.2484	0.245791	0.233148	0.034197	0.004324	0.220973	0.027354	3.03817	0.192212	0.096106	420024	4.30051e+06	0.155604	3.66365					-12.9081	12.9081
1750	1	1750	1751	420019	4.30047e+06	-5.0785	13.456	5.9599	9.1869	11.2883	61.3356	34.5679	15.1719	0.116027	0.115828	0.017313	0.002148	0.152743	0.017373	2.45271	0.107269	0.053634	420018	4.30047e+06	0.233276	3.73084					-9.72516	9.72516
1216	1	1216	1217	419995	4.30054e+06	-5.1036	15.6963	6.0225	18.2977	13.308	102.545	81.1687	18.3655	0.193159	0.186486	0.027549	0.003462	0.196519	0.023682	2.83849	0.15971	0.079855	419994	4.30054e+06	0.0738568	3.74819					-11.9481	11.9481
741	1	741	742	420028	4.30052e+06	-5.1668	16.8738	6.2446	11.001	14.7527	87.4235	54.0982	20.2546	0.249737	0.236759	0.034755	0.004396	0.222922	0.027651	3.05367	0.194896	0.097448	420028	4.30052e+06	0.15519	3.75606					-13.1177	13.1177
1406	1	1406	1407	419988	4.30047e+06	-5.1865	14.6887	2.342	3.6733	10.4525	35.6974	12.7984	13.0477	0.092239	0.094405	0.014383	0.001775	0.138124	0.015352	2.31377	0.091508	0.045754	419987	4.30047e+06	0.249422	3.77915					-10.9095	10.9095
376	1	376	377	420016	4.30053e+06	-5.1565	17.922	7.8469	21.3196	15.859	131.529	112.703	23.3263	0.348697	0.322192	0.046769	0.005965	0.261885	0.033706	3.35254	0.251362	0.125681	420015	4.30053e+06	0.0687289	3.8124					-14.1096	14.1096
2842	1	2842	2843	419994	4.30051e+06	-5.1293	13.2558	4.0831	7.2252	11.2392	54.0325	27.0686	13.1739	0.086416	0.088332	0.01338	0.001648	0.132814	0.01463	2.26179	0.086015	0.043007	419992	4.30051e+06	0.120669	3.81286					-9.44294	9.44294
449	1	449	450	419996	4.30052e+06	-5.1086	17.7022	8.5791	21.7518	15.6625	131.289	113.563	23.6733	0.355375	0.327697	0.047471	0.006057	0.26401	0.034043	3.36829	0.254591	0.127295	419996	4.30052e+06	0.316857	3.84203					-13.8602	13.8602
374	1	374	375	419991	4.30053e+06	-5.1427	17.9277	4.1692	6.92	15.8844	74.3848	36.6398	19.4997	0.243743	0.232087	0.034295	0.004336	0.221316	0.027406	3.0409	0.192683	0.096342	419991	4.30053e+06	0.176525	3.84784					-14.0799	14.0799
875	1	875	876	420005	4.30048e+06	-5.1609	17.4538	6.7163	25.1788	15.4007	139.267	129.257	21.5532	0.291039	0.272762	0.039857	0.005061	0.240119	0.030296	3.18808	0.219168	0.109584	420005	4.30047e+06	0.1836	3.85221					-13.6016	13.6016
386	1	386	387	419958	4.30051e+06	-5.2497	17.8995	4.9366	11.0386	15.5779	92.3981	57.3194	20.3383	0.264801	0.250377	0.03684	0.004668	0.230082	0.028747	3.11015	0.204876	0.102438	419958	4.30051e+06	0.234635	3.85305					-14.0465	14.0465
767	1	767	768	420020	4.30052e+06	-5.1442	16.9306	5.9509	10.9438	14.2919	84.5127	52.136	20.0441	0.245273	0.232911	0.034231	0.004328	0.221092	0.027372	3.03911	0.192375	0.096188	420019	4.30052e+06	0.185502	3.93179					-12.9988	12.9988
843	1	843	844	420030	4.30049e+06	-5.1538	16.6069	6.0847	13.4311	14.2673	93.6457	63.8755	19.7167	0.233471	0.22244	0.032716	0.004131	0.215729	0.026558	2.99616	0.185056	0.092528	420030	4.30049e+06	0.138696	3.94313					-12.6638	12.6638
1188	1	1188	1189	420020	4.30047e+06	-5.0401	15.4876	4.0457	6.6633	13.3111	61.2656	29.5652	16.0736	0.146306	0.144482	0.021614	0.002698	0.172284	0.020144	2.62999	0.129733	0.064867	420019	4.30047e+06	0.228837	3.94452					-11.5431	11.5431
749	1	749	750	419986	4.30049e+06	-5.153	16.8599	4.45	7.2952	14.7088	70.7926	35.7678	18.3665	0.205205	0.197766	0.029313	0.00369	0.20325	0.024682	2.89444	0.168434	0.084217	419985	4.30049e+06	0.122845	3.95962					-12.9003	12.9003
1628	1	1628	1629	420010	4.30054e+06	-5.1681	16.1178	9.4774	33.6371	14.0945	148.741	158.032	22.0483	0.284672	0.266385	0.038693	0.004909	0.236288	0.029703	3.15851	0.213672	0.106836	420011	4.30054e+06	0.0825835	3.96619					-12.1516	12.1516
3262	1	3262	3263	419997	4.30052e+06	-5.1256	5.2649	1.4115	1.2008	3.0596	6.0627	1.2246	2.0074	0.00102	0.001319	0.000231	2.5e-05	0.014673	0.000975	0.630762	0.002651	0.001326	419997	4.30052e+06	0.18785	4.05648					-1.20842	1.20842
990	1	990	991	419985	4.30046e+06	-5.2329	16.1166	5.2794	12.9469	13.8505	89.2768	59.7736	18.2233	0.194454	0.187874	0.02781	0.003496	0.197527	0.023831	2.84691	0.161005	0.080503	419985	4.30046e+06	0.177977	4.07352					-12.0431	12.0431
788	1	788	789	420024	4.3005e+06	-5.1627	16.7624	7.2579	19.3567	14.5384	115.013	93.8049	21.0623	0.268537	0.252965	0.036978	0.004686	0.23055	0.028819	3.11382	0.205534	0.102767	420024	4.3005e+06	0.189632	4.08074					-12.6817	12.6817
131	1	131	132	419972	4.3005e+06	-5.1604	19.0985	5.7072	15.3272	15.3327	107.495	78.3362	22.8782	0.354291	0.327579	0.047785	0.006098	0.264955	0.034193	3.37526	0.256031	0.128015	419972	4.3005e+06	0.195511	4.08752					-15.011	15.011
2222	1	2222	2223	420018	4.30045e+06	-5.2117	10.9978	2.5634	3.4237	8.9505	29.5534	10.2147	8.8602	0.033659	0.036643	0.005723	0.000689	0.083782	0.008303	1.73166	0.041546	0.020773	420017	4.30045e+06	0.218913	4.09437					-6.90343	6.90343
1694	1	1694	1695	419970	4.30046e+06	-5.164	13.7308	3.075	5.031	9.5303	38.2213	15.9824	12.7315	0.083068	0.085402	0.013002	0.0016	0.130763	0.014352	2.24147	0.083926	0.041963	419970	4.30046e+06	0.0999257	4.11163					-9.61917	9.61917
901	1	901	902	419983	4.30053e+06	-5.1543	17.0191	5.666	12.6045	14.61	92.7967	61.384	19.8808	0.242364	0.230429	0.033902	0.004285	0.219937	0.027197	3.0299	0.19079	0.095395	419984	4.30053e+06	0.16852	4.11986					-12.8992	12.8992
1180	1	1180	1181	419991	4.30047e+06	-5.1704	15.5082	6.4042	15.1656	10.6917	75.3416	54.049	18.4575	0.193138	0.186351	0.0275	0.003456	0.19633	0.023654	2.8369	0.159467	0.079733	419991	4.30047e+06	0.134398	4.16796					-11.3402	11.3402
1533	1	1533	1534	420038	4.30052e+06	-5.1067	14.7298	5.7158	10.0267	10.6391	60.5478	35.5585	16.7208	0.151834	0.149061	0.02216	0.002768	0.174631	0.020482	2.65069	0.132535	0.066268	420039	4.30052e+06	0.0659307	4.17177					-10.558	10.558
922	1	922	923	420020	4.30046e+06	-5.1339	16.3174	5.8099	13.7151	14.2593	94.5991	65.1895	19.0355	0.214403	0.205576	0.030316	0.00382	0.206995	0.025243	2.92524	0.173363	0.086681	420019	4.30046e+06	0.234887	4.19891					-12.1185	12.1185
684	1	684	685	420032	4.30049e+06	-5.1031	17.0569	3.5281	7.4514	14.8726	72.3431	36.9407	17.5608	0.189455	0.183903	0.027395	0.003442	0.195922	0.023593	2.83348	0.158944	0.079472	420031	4.30049e+06	0.186588	4.20063					-12.8563	12.8563
815	1	815	816	419993	4.30047e+06	-5.1586	16.6811	7.4909	15.5512	14.6702	103.713	76.0466	21.1583	0.269876	0.254068	0.037114	0.004703	0.23101	0.028889	3.11741	0.206181	0.103091	419994	4.30047e+06	0.211799	4.21804					-12.4631	12.4631
667	1	667	668	419983	4.30052e+06	-5.1707	17.0801	6.5919	15.1833	12.9645	90.8177	65.6148	20.8908	0.26843	0.25307	0.037056	0.004696	0.230814	0.028859	3.11588	0.205905	0.102953	419983	4.30052e+06	0.163159	4.2251					-12.855	12.855
711	1	711	712	420020	4.3005e+06	-5.1512	16.9767	7.7276	15.3222	13.6666	96.0492	69.8008	21.8116	0.291107	0.272522	0.039723	0.005043	0.239681	0.030228	3.18472	0.218538	0.109269	420019	4.3005e+06	0.169656	4.22537					-12.7513	12.7513
1528	1	1528	1529	420010	4.30052e+06	-5.1155	17.8574	6.2955	20.0259	15.6505	125.742	104.472	21.7173	0.30132	0.281813	0.041192	0.005235	0.244451	0.030969	3.2213	0.225446	0.112723	420009	4.30052e+06	0.172535	4.22974					-13.6277	13.6277
644	1	644	645	420011	4.30052e+06	-5.1379	17.152	4.5104	8.0185	15.1488	76.4542	40.4901	18.8326	0.218923	0.209992	0.031073	0.003918	0.209782	0.025661	2.948	0.177064	0.088532	420010	4.30052e+06	0.155172	4.2322					-12.9198	12.9198
2348	1	2348	2349	420003	4.30053e+06	-5.1442	12.1048	4.1691	6.4528	7.2213	33.1476	15.5325	11.7653	0.064043	0.066649	0.010166	0.001243	0.114425	0.012181	2.0746	0.067975	0.033987	420004	4.30053e+06	0.0621788	4.23604					-7.86876	7.86876
289	2	289	290	419978	4.30049e+06	-5.1972	18.2522	7.1002	16.883	16.2032	119.207	91.1863	23.0958	0.347237	0.321155	0.046705	0.005956	0.261688	0.033675	3.35108	0.251064	0.125532	419978	4.30049e+06	0.246327	4.25889					-13.9933	13.9933
1512	1	1512	1513	420018	4.30046e+06	-5.1693	14.3334	2.6344	4.2142	12.1222	44.3084	17.0284	12.9737	0.089365	0.091571	0.013943	0.00172	0.135815	0.015037	2.29127	0.089104	0.044552	420018	4.30046e+06	0.157103	4.28275					-10.0507	10.0507
581	1	581	582	420017	4.30047e+06	-5.1482	17.3054	7.6714	23.2767	15.2931	132.832	118.657	22.2463	0.30781	0.287033	0.041794	0.005314	0.246381	0.03127	3.23602	0.228264	0.114132	420016	4.30047e+06	0.172262	4.28982					-13.0156	13.0156
382	1	382	383	420017	4.30053e+06	-5.1613	17.9075	6.158	19.172	15.893	124.824	101.566	21.6492	0.300152	0.280839	0.041068	0.005219	0.244051	0.030907	3.21824	0.224864	0.112432	420017	4.30053e+06	0.0901405	4.29497					-13.6125	13.6125
409	2	409	410	420029	4.30048e+06	-5.1092	17.7994	4.0466	10.7098	15.6502	91.4088	55.8703	19.18	0.234369	0.223839	0.033119	0.004184	0.217167	0.026776	3.00773	0.187009	0.093505	420029	4.30048e+06	0.197686	4.30151					-13.4979	13.4979
1020	1	1020	1021	420030	4.30053e+06	-5.1782	16.0361	3.0916	6.6652	13.9874	64.3519	31.0764	15.6906	0.143553	0.142238	0.021364	0.002666	0.1712	0.019988	2.62038	0.128446	0.064223	420030	4.30052e+06	0.0884108	4.31595					-11.7201	11.7201
331	1	331	332	419975	4.30051e+06	-5.1145	18.556	5.4059	15.7446	14.7308	104.791	77.3099	21.777	0.313127	0.292285	0.042788	0.005444	0.249544	0.031765	3.26004	0.23291	0.116455	419974	4.30051e+06	0.168549	4.32217					-14.2338	14.2338
283	1	283	284	420021	4.30048e+06	-5.1667	18.2682	5.5512	14.4484	16.1397	109.693	77.731	21.5271	0.301895	0.282525	0.041376	0.005259	0.245043	0.031062	3.22582	0.226309	0.113155	420022	4.30048e+06	0.195549	4.37048					-13.8977	13.8977
1839	1	1839	1840	420031	4.30047e+06	-4.841	13.0674	2.8515	3.8855	11.0661	38.8574	14.3324	11.6578	0.066885	0.06978	0.010692	0.001309	0.117598	0.012597	2.10774	0.070975	0.035487	420031	4.30047e+06	0.267508	4.4009					-8.6665	8.6665
1145	1	1145	1146	420024	4.30046e+06	-5.2269	15.6168	5.9185	16.8433	13.5565	100.042	76.1123	18.1539	0.187932	0.18181	0.026883	0.003376	0.193927	0.023298	2.81672	0.156395	0.078197	420023	4.30046e+06	0.194809	4.43567					-11.1811	11.1811
630	1	630	631	420024	4.30052e+06	-5.1806	17.1896	6.3788	15.466	15.1569	106.777	78.1387	20.8399	0.268579	0.253264	0.037105	0.004702	0.230977	0.028884	3.11716	0.206136	0.103068	420024	4.30052e+06	0.162922	4.44785					-12.7418	12.7418
583	1	583	584	420014	4.30052e+06	-5.1407	17.3018	4.3691	8.2461	15.245	78.0307	41.904	18.8781	0.221619	0.212433	0.031439	0.003966	0.21112	0.025863	2.95889	0.178851	0.089426	420014	4.30052e+06	0.186272	4.45123					-12.8506	12.8506
585	1	585	586	420001	4.30046e+06	-5.1923	17.2918	5.5413	12.687	15.0275	95.717	63.5511	20.1368	0.252032	0.238987	0.035142	0.004447	0.224267	0.027856	3.06434	0.196757	0.098379	420001	4.30046e+06	0.107463	4.46514					-12.8267	12.8267
958	1	958	959	419991	4.30048e+06	-5.1465	16.2097	6.0179	21.9926	14.1486	119.644	103.722	19.0872	0.214368	0.205482	0.030285	0.003816	0.206878	0.025225	2.92428	0.173209	0.086604	419991	4.30048e+06	0.0746805	4.47513					-11.7346	11.7346
971	1	971	972	419978	4.30046e+06	-5.155	16.166	5.5411	10.2618	13.8196	79.134	47.271	18.5557	0.202135	0.194689	0.028771	0.00362	0.201202	0.024377	2.8775	0.165762	0.082881	419978	4.30046e+06	0.0941131	4.50208					-11.6639	11.6639
1002	1	1002	1003	420026	4.30047e+06	-4.9124	16.0928	3.3238	6.211	14.0542	62.3912	29.0968	16.0464	0.150583	0.148631	0.022279	0.002784	0.175137	0.020555	2.65515	0.133143	0.066571	420025	4.30047e+06	0.341131	4.55888					-11.5339	11.5339
1028	1	1028	1029	419988	4.30048e+06	-5.2022	16.0087	6.4198	9.4756	11.8932	65.5781	37.565	19.1863	0.214334	0.205331	0.030229	0.003809	0.206672	0.025194	2.92259	0.172936	0.086468	419988	4.30048e+06	0.13212	4.71429					-11.2944	11.2944
683	1	683	684	419970	4.30051e+06	-5.2221	17.0581	5.8273	13.5498	14.7717	97.3245	66.7179	20.1004	0.24823	0.235555	0.034622	0.004379	0.222459	0.027581	3.04999	0.194257	0.097129	419970	4.30051e+06	0.133793	4.71695					-12.3412	12.3412
675	1	675	676	420036	4.30051e+06	-5.1396	17.0685	5.7928	16.3897	14.6788	106.597	80.1937	20.0799	0.247852	0.235233	0.034579	0.004373	0.222309	0.027558	3.0488	0.194051	0.097026	420036	4.30051e+06	0.164179	4.71824					-12.3503	12.3503
1990	1	1990	1991	419988	4.30051e+06	-5.1574	12.3639	7.5465	11.5342	10.3332	63.2623	39.7285	14.9277	0.104867	0.104898	0.015643	0.001935	0.144563	0.016236	2.37569	0.098336	0.049168	419988	4.30051e+06	0.0862029	4.72645					-7.63745	7.63745
3305	1	3305	3306	420039	4.30049e+06	-5.0737	4.9447	1.2928	1.0584	2.9363	5.4578	1.0359	1.6807	0.000687	0.000905	0.000161	1.8e-05	0.012055	0.000766	0.562849	0.001944	0.000972	420039	4.30049e+06	0.246766	4.74195					-0.202747	0.202747
524	1	524	525	419960	4.3005e+06	-5.1653	18.2307	8.1964	19.9262	15.9484	127.748	105.931	24.1164	0.378218	0.347298	0.050288	0.006426	0.272395	0.035377	3.42989	0.267479	0.133739	419961	4.3005e+06	0.119383	4.74202					-13.4887	13.4887
2874	1	2874	2875	419961	4.3005e+06	-5.164	17.5966	2.8149	3.8696	14.4287	50.4563	18.6111	17.3528	0.189972	0.184586	0.027569	0.003465	0.196597	0.023693	2.83914	0.15981	0.079905	419961	4.3005e+06	0.119383	4.74202					-12.8546	12.8546
642	1	642	643	420032	4.30052e+06	-5.1689	17.1637	5.8147	11.0402	13.3702	79.5114	49.2033	20.2371	0.252942	0.239708	0.035219	0.004457	0.224531	0.027897	3.06643	0.197123	0.098562	420032	4.30052e+06	0.149324	4.75189					-12.4118	12.4118
785	1	785	786	419971	4.30051e+06	-5.144	18.1595	7.564	19.202	15.9535	125.388	102.113	23.4102	0.355198	0.327839	0.047602	0.006074	0.264402	0.034105	3.37119	0.255189	0.127594	419972	4.30051e+06	0.138341	4.79008					-13.3694	13.3694
466	1	466	467	420011	4.30053e+06	-5.0949	17.6316	6.4165	19.6084	15.5415	123.546	101.581	21.5138	0.292496	0.274117	0.040081	0.00509	0.240851	0.03041	3.19371	0.220224	0.110112	420011	4.30053e+06	0.174622	4.81153					-12.8201	12.8201
303	1	303	304	419956	4.30048e+06	-5.1488	18.1903	6.1788	20.6461	16.0593	130.974	110.52	22.0771	0.316357	0.294857	0.043066	0.00548	0.250422	0.031902	3.26668	0.234205	0.117102	419957	4.30048e+06	0.135021	4.83237					-13.3579	13.3579
2331	1	2331	2332	420042	4.30048e+06	-5.0449	10.2552	3.0841	4.4207	8.2497	31.0601	12.1565	8.4829	0.029217	0.031951	0.004996	0.000599	0.077823	0.007583	1.65917	0.036976	0.018488	420043	4.30048e+06	0.186399	4.83347					-5.42173	5.42173
531	1	531	532	420006	4.30047e+06	-5.2328	17.4572	7.4925	19.1261	14.941	117.385	95.2545	22.3032	0.311698	0.29045	0.042298	0.00538	0.247989	0.031521	3.24824	0.230621	0.115311	420006	4.30047e+06	0.151845	4.8676					-12.5896	12.5896
946	1	946	947	420023	4.30051e+06	-5.1529	16.2529	5.6374	17.0222	13.9911	103.721	79.3866	18.7735	0.207846	0.199772	0.029495	0.003714	0.203935	0.024785	2.90009	0.169333	0.084666	420023	4.30051e+06	0.161149	4.89483					-11.3581	11.3581
721	1	721	722	420000	4.30046e+06	-5.1494	16.9338	5.8474	18.206	11.3703	87.8974	69.0026	19.9444	0.242878	0.230829	0.033942	0.004291	0.220078	0.027218	3.03103	0.190983	0.095492	420001	4.30046e+06	0.184119	4.89604					-12.0378	12.0378
753	1	753	754	420021	4.30052e+06	-5.1634	17.0407	6.6947	15.7211	14.9968	106.56	78.5889	20.9335	0.269	0.253539	0.037114	0.004703	0.231007	0.028889	3.11739	0.206177	0.103089	420022	4.30052e+06	0.14725	4.91922					-12.1215	12.1215
277	1	277	278	420045	4.30052e+06	-5.0862	18.3001	5.913	17.1794	16.1409	119.817	92.4302	21.9574	0.314556	0.293377	0.042885	0.005456	0.24985	0.031812	3.26236	0.233362	0.116681	420045	4.30052e+06	0.194346	4.92046					-13.3796	13.3796
1376	1	1376	1377	419971	4.30046e+06	-5.1261	14.7938	3.7426	6.4842	10.9088	49.6607	23.5782	14.8288	0.119849	0.120049	0.018065	0.002244	0.156306	0.017872	2.48571	0.111246	0.055623	419971	4.30046e+06	0.0938252	4.9356					-9.8582	9.8582
549	1	549	550	419973	4.30053e+06	-5.1923	17.4147	5.2023	13.2683	15.3899	100.243	68.0659	19.9515	0.248914	0.236343	0.034797	0.004402	0.223068	0.027673	3.05483	0.195099	0.097549	419973	4.30052e+06	0.186183	4.95205					-12.4626	12.4626
829	1	829	830	420037	4.30052e+06	-5.1148	16.6475	8.0411	15.9467	14.5904	104.495	77.5563	21.6073	0.280973	0.263599	0.038423	0.004874	0.235393	0.029565	3.15157	0.212395	0.106198	420037	4.30052e+06	0.0892399	4.97075					-11.6767	11.6767
557	1	557	558	420016	4.30048e+06	-5.1286	17.3915	3.8527	9.4486	13.3421	73.3026	42.0212	18.3988	0.211438	0.203516	0.030204	0.003806	0.206578	0.02518	2.92182	0.172811	0.086406	420016	4.30048e+06	0.181655	5.02013					-12.3714	12.3714
609	1	609	610	419966	4.30051e+06	-5.126	17.2218	8.3003	19.927	15.0558	120.779	100.005	22.6981	0.31912	0.296624	0.043094	0.005484	0.250512	0.031916	3.26736	0.234338	0.117169	419966	4.30051e+06	0.134222	5.0368					-12.185	12.185
2203	1	2203	2204	420005	4.30053e+06	-5.145	17.2806	7.2148	16.1023	15.1077	108.653	81.0897	21.7808	0.294701	0.275799	0.04024	0.005111	0.241367	0.03049	3.19768	0.220971	0.110486	420006	4.30053e+06	0.14883	5.03837					-12.2422	12.2422
573	1	573	574	420012	4.30046e+06	-5.1535	17.3348	7.1693	19.7432	15.2867	122	100.603	21.8171	0.296474	0.277353	0.040466	0.00514	0.242102	0.030604	3.20332	0.222034	0.111017	420011	4.30046e+06	0.136375	5.04119					-12.2936	12.2936
499	1	499	500	420040	4.30051e+06	-5.155	17.5352	8.0128	23.3661	15.4825	134.692	120.588	22.9043	0.32998	0.306071	0.044464	0.005663	0.254802	0.032589	3.29968	0.240708	0.120354	420040	4.30051e+06	0.171104	5.06483					-12.4704	12.4704
2432	1	2432	2433	420023	4.30049e+06	-5.1475	17.5682	5.0249	9.473	14.3941	79.0938	45.452	19.9742	0.251357	0.238545	0.035132	0.004445	0.22423	0.027851	3.06405	0.196706	0.098353	420024	4.30049e+06	0.153625	5.07066					-12.4975	12.4975
2691	2	2691	2692	420036	4.30049e+06	-5.0522	8.5391	2.1248	2.425	6.1386	17.116	4.9621	5.6817	0.01141	0.013194	0.002128	0.000249	0.048985	0.004293	1.26868	0.017799	0.008899	420035	4.30049e+06	0.149161	5.08151					-3.45759	3.45759
434	1	434	435	420012	4.30052e+06	-5.1581	17.7332	6.4356	18.5185	15.6661	120.918	96.7039	21.6795	0.298482	0.279311	0.04082	0.005187	0.243251	0.030783	3.21212	0.2237	0.11185	420012	4.30052e+06	0.186706	5.08336					-12.6498	12.6498
1579	1	1579	1580	419983	4.30047e+06	-5.1634	14.0819	4.0545	8.4499	9.8029	51.2096	27.6114	14.2252	0.105878	0.106839	0.016106	0.001994	0.146871	0.016555	2.39761	0.100828	0.050414	419983	4.30047e+06	0.103827	5.19747					-8.88443	8.88443
942	1	942	943	419989	4.30045e+06	-5.2303	16.2602	4.1442	7.4583	14.1926	69.1037	35.2843	17.215	0.174836	0.170504	0.025392	0.003184	0.188017	0.022428	2.76664	0.148934	0.074467	419990	4.30045e+06	0.137916	5.2464					-11.0138	11.0138
456	1	456	457	420023	4.30053e+06	-5.1426	17.6698	5.6572	11.9357	15.5277	95.8299	61.7779	20.7918	0.273701	0.257956	0.03785	0.004799	0.233481	0.02927	3.1367	0.209676	0.104838	420022	4.30054e+06	0.152994	5.25012					-12.4197	12.4197
356	1	356	357	420035	4.30049e+06	-5.1121	17.9721	6.569	17.6121	15.9099	119.648	93.4021	22.159	0.315426	0.293941	0.042892	0.005457	0.249873	0.031816	3.26253	0.233395	0.116698	420035	4.30049e+06	0.238864	5.264					-12.7081	12.7081
192	1	192	193	420004	4.30054e+06	-5.1418	18.773	6.1099	21.4766	16.7373	139.149	119.82	22.8439	0.348026	0.322109	0.046956	0.005989	0.262452	0.033796	3.35675	0.252221	0.126111	420004	4.30054e+06	0.169843	5.26958					-13.5034	13.5034
244	1	244	245	419994	4.30049e+06	-5.164	18.4019	5.9713	15.9127	16.2846	116.234	86.3775	22.1646	0.322052	0.299829	0.043799	0.005576	0.252724	0.032263	3.28405	0.237615	0.118808	419993	4.30049e+06	0.226303	5.28083					-13.1211	13.1211
871	1	871	872	420024	4.30053e+06	-5.2042	16.4968	4.9855	10.8337	14.1333	83.1621	51.0389	18.4463	0.203206	0.195816	0.028982	0.003648	0.202001	0.024496	2.88412	0.166803	0.083402	420024	4.30053e+06	0.109488	5.29256					-11.2042	11.2042
1027	1	1027	1028	419992	4.30052e+06	-5.1255	16.009	5.9883	11.4309	13.6939	82.8544	52.1779	18.7744	0.205232	0.197328	0.029114	0.003665	0.202499	0.024571	2.88824	0.167454	0.083727	419992	4.30052e+06	0.1402	5.32247					-10.6865	10.6865
616	1	616	617	420032	4.30053e+06	-5.1361	17.2161	4.6112	10.6868	15.0326	87.7558	53.5499	19.0326	0.22431	0.214753	0.031749	0.004006	0.212248	0.026033	2.96804	0.180362	0.090181	420032	4.30053e+06	0.182613	5.35283					-11.8633	11.8633
1488	1	1488	1489	420013	4.30051e+06	-5.1234	14.3891	3.7116	5.2167	11.7932	48.0265	20.5071	14.2675	0.108425	0.10934	0.016495	0.002044	0.148784	0.016821	2.41566	0.10291	0.051455	420013	4.30051e+06	0.107429	5.40475					-8.98435	8.98435
823	1	823	824	420028	4.30053e+06	-5.1849	16.6603	8.0555	19.1866	14.3246	112.856	91.6131	21.6393	0.281987	0.264479	0.038547	0.00489	0.235805	0.029628	3.15476	0.212982	0.106491	420028	4.30053e+06	0.155986	5.48776					-11.1725	11.1725
465	1	465	466	420018	4.30051e+06	-5.1395	17.6336	7.2829	15.6594	15.3324	108.675	80.0324	22.364	0.316103	0.294319	0.04287	0.005454	0.249803	0.031805	3.26199	0.233291	0.116646	420018	4.30051e+06	0.1854	5.54568					-12.0879	12.0879
838	1	838	839	420020	4.30049e+06	-5.1453	16.6218	6.0807	13.5067	12.3337	81.4698	55.5294	19.7339	0.234056	0.22296	0.032791	0.004141	0.215996	0.026599	2.99831	0.185419	0.09271	420020	4.30049e+06	0.175169	5.54655					-11.0753	11.0753
861	1	861	862	419985	4.30048e+06	-5.336	16.542	8.3921	17.9761	12.1879	93.338	73.0301	21.7613	0.283461	0.265662	0.038685	0.004908	0.236263	0.029699	3.15831	0.213635	0.106818	419985	4.30048e+06	0.134708	5.61044					-10.9316	10.9316
337	1	337	338	420023	4.30054e+06	-5.1362	18.0431	8.489	21.8345	16.0056	134.348	116.492	24.1056	0.374542	0.344084	0.0498	0.006362	0.27096	0.035148	3.4194	0.265257	0.132628	420023	4.30054e+06	0.160812	5.65402					-12.3891	12.3891
472	1	472	473	420009	4.30052e+06	-5.1275	17.6226	5.8215	15.6884	15.4483	109.582	80.7861	20.8958	0.275815	0.259755	0.03809	0.00483	0.234284	0.029394	3.14295	0.210817	0.105408	420008	4.30052e+06	0.183231	5.65723					-11.9654	11.9654
2057	1	2057	2058	419987	4.30051e+06	-5.1084	15.3002	4.2243	7.0047	13.213	62.3772	30.8509	16.0158	0.143784	0.142107	0.021255	0.002652	0.170722	0.01992	2.61614	0.12788	0.06394	419987	4.30051e+06	0.270707	5.65792					-9.64228	9.64228
1749	1	1749	1750	420024	4.30047e+06	-4.9656	13.7826	7.2238	10.9528	11.4343	67.9613	41.7458	16.7075	0.143494	0.140951	0.020891	0.002606	0.169132	0.019692	2.60199	0.126004	0.063002	420023	4.30047e+06	0.170628	5.66281					-8.11979	8.11979
562	1	562	563	419960	4.30051e+06	-5.1417	17.4701	4.739	11.5819	15.4306	93.7959	59.5718	19.524	0.239008	0.227739	0.033607	0.004247	0.218898	0.027039	3.0216	0.189369	0.094685	419960	4.30051e+06	0.131487	5.66426					-11.8058	11.8058
2962	1	2962	2963	419961	4.30051e+06	-5.1729	10.4164	2.6151	2.4917	7.05	19.8816	5.8555	8.2332	0.027856	0.030638	0.004808	0.000576	0.076224	0.007392	1.63932	0.035784	0.017892	419960	4.30051e+06	0.131487	5.66426					-4.75214	4.75214
1042	1	1042	1043	419973	4.30049e+06	-5.0557	15.9731	3.2313	6.5907	13.8528	63.3784	30.4335	15.7794	0.144702	0.143253	0.021501	0.002684	0.171792	0.020073	2.62563	0.129149	0.064574	419972	4.30049e+06	0.129058	5.69369					-10.2794	10.2794
457	1	457	458	420009	4.3005e+06	-5.1521	17.6586	5.3862	11.7408	15.4977	94.8513	60.6517	20.4898	0.265664	0.251003	0.036882	0.004673	0.230223	0.028769	3.11125	0.205074	0.102537	420009	4.3005e+06	0.195904	5.70026					-11.9583	11.9583
1098	1	1098	1099	419991	4.30046e+06	-5.1948	15.7715	4.8136	10.2658	11.0392	63.5264	37.7754	17.2708	0.171506	0.167281	0.024868	0.003117	0.185903	0.022119	2.74857	0.146299	0.073149	419991	4.30046e+06	0.112245	5.71928					-10.0522	10.0522
613	1	613	614	420027	4.30054e+06	-5.1419	17.2201	8.9478	14.8718	15.1337	104.506	75.0214	23.2729	0.335459	0.310507	0.044999	0.005733	0.25646	0.03285	3.31211	0.243186	0.121593	420027	4.30054e+06	0.120236	5.72694					-11.4932	11.4932
1850	1	1850	1851	419975	4.30046e+06	-5.1628	13.0185	4.0253	7.6735	10.8111	53.633	27.6529	12.8093	0.080505	0.082671	0.012547	0.001543	0.128261	0.014015	2.21651	0.081404	0.040702	419975	4.30046e+06	0.0672948	5.74392					-7.27458	7.27458
1234	1	1234	1235	419993	4.30046e+06	-5.2009	16.0545	7.8149	21.0857	13.6753	113.282	96.1177	20.5271	0.245928	0.232928	0.034068	0.004307	0.22052	0.027285	3.03455	0.19159	0.095795	419994	4.30046e+06	0.122966	5.74866					-10.3058	10.3058
1921	1	1921	1922	419997	4.30052e+06	-5.202	12.7137	3.1239	5.061	10.1413	40.7533	17.1084	11.5128	0.063796	0.066681	0.010217	0.001249	0.114732	0.012221	2.07782	0.068263	0.034131	419998	4.30052e+06	0.0926337	5.75161					-6.96209	6.96209
452	1	452	453	420007	4.30052e+06	-5.1186	17.6973	6.1638	21.1728	15.0739	124.749	106.386	21.3535	0.289072	0.271213	0.039693	0.005039	0.239582	0.030213	3.18395	0.218395	0.109197	420007	4.30052e+06	0.150951	5.8088					-11.8885	11.8885
1969	1	1969	1970	420029	4.30047e+06	-5.1118	13.319	3.4092	7.1864	11.3187	54.259	27.1137	12.5721	0.079006	0.081396	0.01239	0.001523	0.127386	0.013898	2.20773	0.080528	0.040264	420028	4.30047e+06	0.144199	5.87247					-7.44653	7.44653
561	1	561	562	420013	4.30051e+06	-5.1102	17.3832	5.0552	10.0685	15.3487	86.9086	51.5128	19.7494	0.24352	0.23163	0.034135	0.004316	0.220755	0.027321	3.03643	0.191912	0.095956	420013	4.30051e+06	0.186905	5.91033					-11.4729	11.4729
876	1	876	877	419998	4.30047e+06	-5.1762	16.4754	8.0807	18.9723	14.2672	111.769	90.2272	21.3866	0.272852	0.256493	0.037407	0.004741	0.231996	0.029041	3.12512	0.207574	0.103787	419997	4.30047e+06	0.304927	5.9119					-10.5635	10.5635
989	1	989	990	420029	4.30051e+06	-5.0904	16.2776	4.1815	8.2907	14.1911	72.8974	39.2178	17.2799	0.176315	0.171833	0.025582	0.003209	0.188777	0.02254	2.77312	0.149887	0.074943	420030	4.30051e+06	0.166676	5.9132					-10.3644	10.3644
1010	1	1010	1011	420030	4.30051e+06	-5.1058	16.3337	4.843	10.6407	14.3151	83.4477	50.7743	18.0716	0.193403	0.18706	0.027729	0.003486	0.197217	0.023785	2.84433	0.160607	0.080304	420030	4.30051e+06	0.166676	5.9132					-10.4205	10.4205
563	1	563	564	420038	4.3005e+06	-5.1765	17.3689	6.9278	19.7211	15.3118	122.125	100.655	21.6352	0.292041	0.273571	0.039951	0.005073	0.240426	0.030344	3.19045	0.219611	0.109805	420038	4.3005e+06	0.180937	5.93317					-11.4357	11.4357
1286	1	1286	1287	419980	4.30048e+06	-5.1361	15.5338	7.86	14.0878	13.4085	90.3079	62.9652	19.7982	0.222521	0.212185	0.031097	0.003922	0.209871	0.025675	2.94873	0.177183	0.088592	419980	4.30047e+06	0.123442	5.94916					-9.58464	9.58464
603	1	603	604	420017	4.30049e+06	-5.1269	17.2323	6.8981	15.8915	15.1246	108.041	80.1175	21.4076	0.284012	0.266591	0.038958	0.004944	0.237166	0.029839	3.1653	0.214926	0.107463	420017	4.30049e+06	0.186595	5.98397					-11.2483	11.2483
678	1	678	679	420010	4.30047e+06	-5.1543	17.0662	7.4918	16.4227	14.3336	104.258	78.4656	21.726	0.290119	0.271733	0.039633	0.005032	0.239387	0.030183	3.18245	0.218114	0.109057	420010	4.30047e+06	0.155504	5.99567					-11.0705	11.0705
935	1	935	936	420024	4.30053e+06	-5.1403	16.285	6.333	15.1358	13.6722	95.4866	68.9801	19.4988	0.224589	0.214486	0.031552	0.00398	0.21153	0.025924	2.96222	0.1794	0.0897	420023	4.30053e+06	0.151775	6.08666					-10.1983	10.1983
582	1	582	583	420001	4.30048e+06	-5.1653	17.304	4.4005	9.5869	14.729	81.3992	47.0685	18.9168	0.222551	0.213252	0.031554	0.003981	0.211539	0.025926	2.96229	0.179412	0.089706	420001	4.30048e+06	0.218856	6.12491					-11.1791	11.1791
2535	1	2535	2536	420028	4.30049e+06	-5.101	15.9312	3.0824	6.3343	12.2207	54.8823	25.8031	15.5439	0.140104	0.139059	0.0209	0.002607	0.169171	0.019697	2.60234	0.12605	0.063025	420027	4.30049e+06	0.141786	6.19722					-9.73398	9.73398
595	1	595	596	420018	4.30049e+06	-5.1351	17.2584	5.5462	13.8663	13.2069	88.2642	61.0439	20.0947	0.250565	0.237695	0.034956	0.004422	0.223623	0.027758	3.05923	0.195865	0.097932	420018	4.30048e+06	0.155535	6.22814					-11.0303	11.0303
318	1	318	319	419987	4.30048e+06	-5.103	18.1264	6.6466	19.2043	15.8497	124.599	101.461	22.4608	0.326461	0.303437	0.044236	0.005633	0.254091	0.032477	3.29433	0.239647	0.119824	419987	4.30048e+06	0.187058	6.39092					-11.7355	11.7355
403	1	403	404	419989	4.3005e+06	-5.1544	17.8053	7.0752	27.7891	15.6744	149.068	145.193	22.4157	0.320208	0.297923	0.043404	0.005524	0.251488	0.032069	3.27474	0.235782	0.117891	419988	4.3005e+06	0.248609	6.41842					-11.3869	11.3869
433	1	433	434	420025	4.30049e+06	-5.1441	17.7373	6.1064	16.187	15.6856	113.021	84.6343	21.3524	0.2896	0.271689	0.039767	0.005049	0.239824	0.03025	3.18582	0.218744	0.109372	420025	4.30049e+06	0.161408	6.42065					-11.3167	11.3167
185	2	185	186	419994	4.30048e+06	-5.2724	18.8225	6.3322	13.7107	16.8061	111.148	76.8083	23.149	0.358198	0.330749	0.048158	0.006147	0.266076	0.034371	3.38354	0.257744	0.128872	419994	4.30048e+06	0.226011	6.49069					-12.3318	12.3318
329	1	329	330	420013	4.30053e+06	-5.1245	18.0968	5.7458	17.1962	15.8773	117.959	91.0096	21.4911	0.298462	0.279492	0.040921	0.0052	0.243576	0.030833	3.21461	0.224173	0.112087	420013	4.30053e+06	0.180071	6.51078					-11.586	11.586
487	1	487	488	420014	4.3005e+06	-5.1742	17.5842	7.4154	17.676	14.7024	110.977	86.6264	22.4176	0.316858	0.294932	0.042943	0.005464	0.250035	0.031841	3.26375	0.233634	0.116817	420014	4.3005e+06	0.185463	6.54426					-11.0399	11.0399
1910	1	1910	1911	419997	4.3005e+06	-5.1655	12.774	3.8976	8.018	10.0634	51.1397	26.8961	12.3696	0.073927	0.07635	0.011617	0.001426	0.123016	0.013314	2.16351	0.076209	0.038104	419998	4.3005e+06	0.246532	6.59145					-6.18255	6.18255
378	1	378	379	419991	4.30051e+06	-5.1377	17.9197	5.4651	14.9973	15.8542	109.853	79.2569	20.9418	0.281021	0.264403	0.038793	0.004922	0.236622	0.029755	3.16109	0.214148	0.107074	419991	4.30051e+06	0.126009	6.63023					-11.2895	11.2895
733	1	733	734	420003	4.30047e+06	-5.1806	17.3149	7.719	22.625	15.2942	130.913	115.344	22.3047	0.309573	0.288545	0.042004	0.005341	0.247053	0.031375	3.24113	0.229248	0.114624	420004	4.30047e+06	0.173946	6.6855					-10.6294	10.6294
1083	1	1083	1084	420023	4.30049e+06	-5.1398	15.8465	6.032	15.8544	13.8092	98.739	72.9785	18.5867	0.199431	0.192117	0.02836	0.003567	0.199636	0.024144	2.8645	0.16373	0.081865	420022	4.3005e+06	0.149398	6.694					-9.1525	9.1525
2840	1	2840	2841	419999	4.30052e+06	-5.1076	7.8941	3.5491	2.6418	5.6524	16.4965	4.9774	6.0984	0.01241	0.014084	0.002248	0.000264	0.050458	0.004452	1.29065	0.018651	0.009326	419999	4.30052e+06	0.0673702	6.70025					-1.19385	1.19385
2925	1	2925	2926	420006	4.30052e+06	-5.1194	11.5024	2.8798	4.3755	9.045	33.8189	13.192	9.7796	0.042485	0.045554	0.00706	0.000855	0.09389	0.009551	1.84987	0.049736	0.024868	420006	4.30052e+06	0.190311	6.70989					-4.79251	4.79251
295	2	295	296	420008	4.30048e+06	-5.1179	18.2451	5.418	16.721	16.0555	117.562	89.4876	21.3507	0.296647	0.278011	0.040746	0.005177	0.243011	0.030745	3.21029	0.223352	0.111676	420008	4.30048e+06	0.287704	6.80067					-11.4444	11.4444
296	1	296	297	420002	4.30051e+06	-5.108	18.2412	5.3715	14.671	15.9955	109.58	78.2236	21.2946	0.295033	0.276622	0.040553	0.005152	0.242385	0.030648	3.20549	0.222444	0.111222	420002	4.30051e+06	0.240463	6.81491					-11.4263	11.4263
2280	1	2280	2281	419993	4.30051e+06	-5.1378	10.638	3.8434	6.6706	8.6096	39.9733	19.1435	9.6191	0.038652	0.041453	0.006412	0.000774	0.089108	0.008957	1.79465	0.045794	0.022897	419991	4.30051e+06	0.231655	6.89134					-3.74666	3.74666
1269	1	1269	1270	419984	4.30049e+06	-5.1455	15.2165	5.2355	11.5872	12.9745	79.1339	50.1129	16.9344	0.160015	0.156689	0.0233	0.002915	0.179449	0.021179	2.69285	0.138357	0.069179	419982	4.30049e+06	0.235948	6.90792					-8.30858	8.30858
427	1	427	428	420005	4.30051e+06	-5.1393	17.7544	5.6336	14.4561	15.6878	106.705	75.5946	20.8868	0.277337	0.26114	0.038308	0.004859	0.235011	0.029506	3.1486	0.21185	0.105925	420004	4.30052e+06	0.199085	6.92032					-10.8341	10.8341
260	1	260	261	420015	4.30049e+06	-5.181	18.3545	5.8597	13.1571	16.3401	105.874	71.6632	21.9791	0.315984	0.294626	0.043069	0.00548	0.250432	0.031904	3.26676	0.23422	0.11711	420014	4.30049e+06	0.192151	7.00331					-11.3512	11.3512
650	1	650	651	420019	4.30053e+06	-5.1401	17.133	6.2673	13.9976	14.831	99.3405	69.1993	20.6483	0.262924	0.248342	0.036411	0.004612	0.228626	0.028523	3.09872	0.202831	0.101415	420019	4.30053e+06	0.163192	7.05696					-10.076	10.076
384	1	384	385	420010	4.30049e+06	-5.2291	17.9022	7.7104	16.8117	15.7424	115.636	88.2191	23.168	0.343654	0.317909	0.046177	0.005887	0.260078	0.033421	3.33912	0.248628	0.124314	420011	4.30049e+06	0.17305	7.07401					-10.8282	10.8282
122	1	122	123	419990	4.30048e+06	-5.1354	19.1493	5.2406	12.9223	17.027	109.255	73.3425	22.4319	0.341388	0.316657	0.046288	0.005902	0.260418	0.033475	3.34165	0.249141	0.124571	419991	4.30048e+06	0.216405	7.18488					-11.9644	11.9644
147	1	147	148	420008	4.30049e+06	-5.1572	19.0337	6.1928	17.8685	17.0009	128.625	101.261	23.3078	0.366643	0.337994	0.049205	0.006284	0.269199	0.034867	3.4065	0.262539	0.13127	420008	4.30048e+06	0.207292	7.26029					-11.7734	11.7734
2278	1	2278	2279	420025	4.30048e+06	-5.0902	10.6455	2.5925	3.7335	8.0045	27.6668	9.9616	8.4775	0.030039	0.032906	0.005154	0.000618	0.079154	0.007743	1.67556	0.03798	0.01899	420025	4.30048e+06	0.0781479	7.32178					-3.32372	3.32372
729	1	729	730	420008	4.3005e+06	-5.192	16.9052	6.4644	11.1264	14.8242	88.3482	54.9804	20.5148	0.256598	0.24273	0.035589	0.004505	0.22581	0.028092	3.07654	0.198899	0.09945	420009	4.3005e+06	0.178494	7.32709					-9.57811	9.57811
1029	1	1029	1030	419986	4.30051e+06	-5.1143	16.0015	6.0725	9.359	13.9691	76.3218	43.5789	18.8452	0.206701	0.198618	0.029292	0.003688	0.203173	0.024671	2.8938	0.168334	0.084167	419986	4.30052e+06	0.151198	7.4357					-8.5658	8.5658
1122	1	1122	1123	419989	4.30049e+06	-5.1518	15.667	5.8787	15.7742	13.5869	96.9387	71.441	18.1865	0.189115	0.182888	0.027041	0.003397	0.194547	0.02339	2.82194	0.157186	0.078593	419990	4.30049e+06	0.129153	7.48893					-8.17807	8.17807
308	1	308	309	420013	4.30049e+06	-5.1354	18.1668	3.6722	8.1941	16.0352	81.7693	43.7978	19.2195	0.239494	0.228481	0.033831	0.004276	0.219689	0.027159	3.02792	0.19045	0.095225	420013	4.30049e+06	0.186939	7.51993					-10.6469	10.6469
432	1	432	433	419994	4.30052e+06	-5.1143	17.7386	5.7677	14.5192	15.6692	106.817	75.8347	21.0048	0.280267	0.263657	0.038654	0.004904	0.23616	0.029683	3.15752	0.213489	0.106745	419994	4.30052e+06	0.302126	7.57247					-10.1661	10.1661
740	1	740	741	419980	4.30048e+06	-5.1282	17.1227	8.9819	20.3231	14.5946	118.374	98.8689	23.1552	0.330474	0.306207	0.044387	0.005653	0.25456	0.032551	3.29786	0.240347	0.120174	419981	4.30048e+06	0.191018	7.58788					-9.53482	9.53482
840	1	840	841	419981	4.30048e+06	-5.1223	17.9145	9.0541	28.5244	15.798	152.246	150.21	24.424	0.382153	0.350397	0.050631	0.006472	0.273403	0.035538	3.43724	0.269044	0.134522	419981	4.30048e+06	0.191018	7.58788					-10.3266	10.3266
264	1	264	265	419982	4.30049e+06	-5.1694	18.345	7.0087	19.2661	16.0705	126.502	103.205	23.1415	0.350132	0.323662	0.047071	0.006004	0.2628	0.033851	3.35933	0.25275	0.126375	419981	4.30049e+06	0.214027	7.70435					-10.6406	10.6406
267	1	267	268	420006	4.30049e+06	-5.1833	18.9592	6.6679	22.328	16.9452	143.667	126.117	23.6958	0.377672	0.347258	0.050462	0.006449	0.272908	0.035459	3.43363	0.268274	0.134137	420006	4.30049e+06	0.207953	7.706					-11.2532	11.2532
410	1	410	411	420017	4.30048e+06	-5.1485	17.9845	5.8491	15.1056	15.9496	110.907	80.3095	21.4398	0.295456	0.276853	0.040532	0.005149	0.242318	0.030638	3.20498	0.222348	0.111174	420019	4.30048e+06	0.207691	7.7783					-10.2062	10.2062
266	1	266	267	419998	4.30049e+06	-5.1373	18.3405	3.8174	8.3418	16.2123	83.4123	45.0796	19.6342	0.251992	0.239456	0.035397	0.00448	0.225147	0.027991	3.07131	0.197978	0.098989	419997	4.30049e+06	0.165557	7.92059					-10.4199	10.4199
720	1	720	721	420003	4.30046e+06	-5.1792	16.9369	6.3924	19.1347	14.4626	113.753	92.2457	20.4901	0.256389	0.242567	0.035573	0.004503	0.225753	0.028083	3.07609	0.19882	0.09941	420003	4.30046e+06	0.14007	7.99802					-8.93888	8.93888
998	1	998	999	420003	4.3005e+06	-5.1133	16.1068	3.8941	8.2737	13.9466	71.5835	38.4632	16.7291	0.163791	0.160538	0.023965	0.003	0.182209	0.02158	2.71678	0.141733	0.070867	420003	4.3005e+06	0.169585	8.16558					-7.94122	7.94122
1349	1	1349	1350	420014	4.30048e+06	-5.1723	14.8857	3.468	6.2331	11.511	51.3175	23.9163	14.645	0.117501	0.117934	0.017774	0.002207	0.154934	0.01768	2.47304	0.109709	0.054854	420014	4.30048e+06	0.129961	8.16603					-6.71967	6.71967
555	1	555	556	420021	4.30052e+06	-5.1338	17.3981	7.4528	17.4985	15.3931	115.464	89.7856	22.1787	0.307338	0.286689	0.041767	0.00531	0.246294	0.031257	3.23536	0.228138	0.114069	420021	4.30052e+06	0.166664	8.22506					-9.17304	9.17304
327	1	327	328	419995	4.30049e+06	-5.1294	18.0982	4.5722	13.0549	16.0932	103.887	70.0318	20.2026	0.263764	0.249574	0.036766	0.004658	0.229829	0.028708	3.10816	0.204519	0.10226	419996	4.30049e+06	0.207717	8.75852					-9.33968	9.33968
638	1	638	639	420006	4.30051e+06	-5.1279	17.1729	5.0417	13.7075	15.1354	100.264	69.1565	19.4425	0.233576	0.222843	0.032872	0.004152	0.216287	0.026643	3.00065	0.185814	0.092907	420006	4.30051e+06	0.190619	8.82823					-8.34467	8.34467
446	1	446	447	420016	4.3005e+06	-5.1373	17.7181	5.9422	12.976	13.9148	89.7856	60.1863	21.1565	0.284048	0.266903	0.0391	0.004962	0.237634	0.029911	3.16892	0.215597	0.107799	420016	4.3005e+06	0.191873	9.48791					-8.23019	8.23019
831	1	831	832	419999	4.30048e+06	-5.1344	17.3718	5.059	12.3897	15.1358	95.2395	62.5094	19.7378	0.243098	0.231257	0.034081	0.004309	0.220565	0.027292	3.03492	0.191652	0.095826	419998	4.30048e+06	0.172786	9.67678					-7.69502	7.69502
324	1	324	325	420004	4.30048e+06	-5.1655	18.1146	6.2333	13.6368	15.9734	105.437	72.6087	22.0243	0.313718	0.292562	0.042732	0.005436	0.249368	0.031737	3.2587	0.232651	0.116325	420004	4.30049e+06	0.152745	9.6836					-8.431	8.431
1436	1	1436	1437	419998	4.30051e+06	-5.1358	14.5776	3.216	5.2559	12.4528	50.874	21.8169	13.9637	0.104982	0.10624	0.016071	0.00199	0.146698	0.016532	2.39597	0.100641	0.05032	419999	4.30051e+06	0.228788	9.70763					-4.86997	4.86997
226	1	226	227	420001	4.30049e+06	-5.1654	18.5527	4.6316	11.0084	13.8356	82.1058	50.7692	20.8998	0.288363	0.271035	0.039839	0.005058	0.240061	0.030287	3.18764	0.219085	0.109542	420001	4.30049e+06	0.175786	9.80639					-8.74631	8.74631
836	1	836	837	419999	4.30049e+06	-5.2255	16.6271	3.9264	9.0365	12.5744	67.6047	37.8763	17.4603	0.183279	0.178211	0.02653	0.003331	0.192543	0.023094	2.80505	0.154636	0.077318	419999	4.30049e+06	0.160585	9.93532					-6.69178	6.69178
1189	1	1189	1190	419990	4.3005e+06	-5.1583	15.4861	2.4141	3.9035	11.9352	41.9776	15.5297	14.1298	0.113051	0.114083	0.017286	0.002145	0.152615	0.017355	2.45152	0.107126	0.053563	419990	4.3005e+06	0.113727	11.3738					-4.11231	4.11231
2553	1	2553	2554	420012	4.3005e+06	-5.135	16.8394	3.8635	6.2131	14.7225	65.3404	30.4906	17.6714	0.18977	0.184085	0.027388	0.003442	0.195897	0.023589	2.83327	0.158912	0.079456	420012	4.3005e+06	0.167066	13.1532					-3.68623	3.68623
247	1	247	248	420008	4.30049e+06	-5.1702	18.395	5.513	16.8771	16.1165	118.561	90.6668	21.6657	0.30762	0.287493	0.042091	0.005353	0.247329	0.031418	3.24323	0.229654	0.114827	420008	4.30049e+06	0.218971	13.3128					-5.0822	5.0822

## Sheet: YD2treehight
FID	Join_Count	TARGET_FID	ID	Position_X	Position_Y	Position_Z	Tree_heigh	Crown_diam	Crown_area	Crown_leng	Crown_surf	Crown_volu	Diameter_a	Coniferous	Broad_leav	Stem_Bioma	Branch_Bio	Leaf_Bioma	Fruit_Biom	Root_Bioma	Total_Tree	Carbon_Sto	PositionX	PositionY	DBH	TreeHeight	rmse	2.13278	rrms	0.533194	差距	绝对值	me	mae
1	1	1	3	422844	4.30438e+06	-5.2721	4.1317	3.4068	7.0295	2.0131	11.786	4.717	2.0566	0.000924	0.001131	0.000195	2.1e-05	0.013394	0.000872	0.598291	0.002296	0.001148	422845	4.30438e+06	0.298014	1.74986					-2.38184	2.38184	-1.68899	1.81557
8	1	8	10	422863	4.30436e+06	-5.2698	5.7456	6.0101	12.9264	3.7245	27.0263	16.0481	5.0208	0.006753	0.007601	0.001219	0.00014	0.036197	0.002959	1.06461	0.011037	0.005519	422864	4.30436e+06	0.233106	1.90188					-3.84372	3.84372
17	1	17	19	422842	4.30437e+06	-5.2977	2.8779	1.7519	1.7017	0.8308	2.5662	0.4712	0.5039	4.6e-05	6.4e-05	1.2e-05	1e-06	0.003012	0.000139	0.251899	0.000217	0.000109	422842	4.30437e+06	0.22186	2.13094					-0.746956	0.746956
19	1	19	21	422886	4.30431e+06	-5.2618	6.2433	6.2291	23.4757	4.4441	44.8076	34.7765	5.7487	0.009357	0.010428	0.001656	0.000193	0.042748	0.003631	1.17238	0.014354	0.007177	422886	4.30431e+06	0.101462	1.64425					-4.59905	4.59905
20	1	20	22	422843	4.30436e+06	-5.2761	2.6005	1.4202	0.7152	0.7804	1.3711	0.1861	0.2791	1.3e-05	2e-05	4e-06	0	0.001648	6.6e-05	0.177592	8.4e-05	4.2e-05	422843	4.30436e+06	0.238957	2.27337					-0.327126	0.327126
35	1	35	37	422814	4.30436e+06	-5.3483	3.166	1.6778	1.3854	1.1267	2.7285	0.5203	0.6442	7.8e-05	0.000108	2.1e-05	2e-06	0.003968	0.000195	0.295573	0.000336	0.000168	422814	4.30436e+06	0.220871	2.43543					-0.730568	0.730568
37	1	37	39	422848	4.30434e+06	-5.3853	5.8435	4.7526	13.7344	3.4129	26.2908	15.6246	4.4901	0.005461	0.006281	0.001019	0.000117	0.032848	0.002626	1.00635	0.009468	0.004734	422848	4.30434e+06	0.193237	3.43252					-2.41098	2.41098
41	1	41	43	422864	4.30434e+06	-5.2996	5.6901	4.0844	10.1576	3.1479	20.4789	10.6583	3.9617	0.004178	0.004886	0.000801	9.1e-05	0.028837	0.002238	0.933178	0.007708	0.003854	422864	4.30434e+06	0.136919	2.99417					-2.69593	2.69593
49	1	49	51	422867	4.30432e+06	-5.3153	5.693	5.7814	16.5963	3.666	31.2433	20.2805	4.8427	0.006245	0.007061	0.001136	0.000131	0.034838	0.002823	1.04125	0.01039	0.005195	422867	4.30432e+06	0.156724	2.55579					-3.13721	3.13721
53	1	53	55	422852	4.30432e+06	-5.3146	5.7455	4.5994	10.2077	3.8053	23.8445	12.9478	4.2975	0.004947	0.005716	0.000931	0.000106	0.031272	0.002472	0.978064	0.00876	0.00438	422852	4.30432e+06	0.124311	2.84994					-2.89556	2.89556
63	1	63	65	422856	4.30431e+06	-5.3122	5.6294	4.6157	14.1515	3.5774	27.7351	16.8753	4.1752	0.004608	0.005332	0.00087	9.9e-05	0.030144	0.002363	0.957459	0.008267	0.004133	422857	4.30431e+06	0.0991072	1.74856					-3.88084	3.88084
64	1	64	66	422856	4.30434e+06	-5.303	5.6576	3.5084	9.05	3.2345	19.4771	9.7575	3.6126	0.003461	0.004107	0.00068	7.7e-05	0.026371	0.002005	0.886048	0.006693	0.003346	422856	4.30434e+06	0.152323	2.15516					-3.50244	3.50244
76	1	76	78	422845	4.30429e+06	-5.3596	5.1779	4.8311	14.5263	3.0009	24.9395	14.5306	3.7774	0.003574	0.004144	0.00068	7.7e-05	0.026379	0.002006	0.8862	0.006696	0.003348	422844	4.30429e+06	0.0767143	1.7419					-3.436	3.436
77	1	77	79	422867	4.30439e+06	-5.2219	3.9156	1.6602	0.5221	1.9236	2.5183	0.3348	1.1222	0.000267	0.000357	6.5e-05	7e-06	0.007389	0.00042	0.423823	0.000897	0.000449	422867	4.30439e+06	0.224583	1.73499					-2.18061	2.18061
79	1	79	81	422885	4.30433e+06	-5.2471	5.3094	3.0724	6.6783	3.0185	15.3546	6.7195	3.0204	0.002322	0.002808	0.000472	5.3e-05	0.021629	0.001571	0.789876	0.004894	0.002447	422885	4.30433e+06	0.122834	1.92693					-3.38247	3.38247
81	1	81	83	422867	4.30434e+06	-5.3169	5.6876	4.6709	12.8466	2.8678	22.2924	12.2804	4.2695	0.004851	0.005602	0.000912	0.000104	0.030933	0.002439	0.971911	0.008611	0.004306	422868	4.30434e+06	0.113092	2.46507					-3.22253	3.22253
86	1	86	88	422827	4.30431e+06	-5.3791	5.4796	5.0989	16.0434	3.5416	29.8257	18.9397	4.2507	0.004693	0.005389	0.000876	0.0001	0.03027	0.002375	0.959773	0.008321	0.004161	422827	4.30431e+06	0.169679	1.62404					-3.85556	3.85556
91	1	91	93	422830	4.30433e+06	-5.4047	5.1295	4.0947	10.5924	2.9971	20.2759	10.5821	3.3649	0.002819	0.003327	0.000552	6.2e-05	0.023557	0.001745	0.829942	0.0056	0.0028	422830	4.30433e+06	0.117919	2.80356					-2.32594	2.32594
94	1	94	96	422818	4.30432e+06	-5.384	5.4015	4.1899	11.6473	2.8756	20.9342	11.1645	3.7039	0.00353	0.004139	0.000682	7.7e-05	0.026415	0.002009	0.886906	0.00671	0.003355	422818	4.30432e+06	0.139328	1.875					-3.5265	3.5265
96	1	96	98	422880	4.30436e+06	-5.2311	5.419	3.4562	7.4456	2.4307	13.9156	6.0328	3.3373	0.002872	0.003428	0.000571	6.4e-05	0.023986	0.001784	0.838682	0.005762	0.002881	422880	4.30436e+06	0.249779	2.13947					-3.27953	3.27953
97	1	97	99	422844	4.30431e+06	-5.2998	5.4524	6.8449	25.7269	3.5238	40.8105	30.2192	5.0616	0.006633	0.007391	0.001181	0.000136	0.035587	0.002898	1.05416	0.010745	0.005372	422845	4.30431e+06	0.136012	1.7815					-3.6709	3.6709
100	1	100	102	422880	4.30435e+06	-5.2777	5.4427	4.5498	11.1059	2.7794	19.8207	10.2891	3.9327	0.004	0.004648	0.000761	8.7e-05	0.028047	0.002163	0.918265	0.007377	0.003688	422880	4.30435e+06	0.135411	2.89137					-2.55133	2.55133
104	1	104	106	422882	4.30432e+06	-5.174	5.4795	5.4883	16.8299	3.4227	30.0442	19.2015	4.4433	0.005128	0.005845	0.000946	0.000108	0.031557	0.0025	0.983236	0.008887	0.004444	422883	4.30432e+06	0.0665963	2.92525					-2.55425	2.55425
113	1	113	115	422891	4.30437e+06	-5.2137	5.2856	3.3752	5.1101	2.6205	11.6771	4.4637	3.1586	0.002532	0.003037	0.000508	5.7e-05	0.022511	0.001651	0.808388	0.005213	0.002606	422891	4.30437e+06	0.121378	2.11784					-3.16776	3.16776
115	1	115	117	422812	4.3043e+06	-5.379	5.3604	5.0907	6.7842	3.3855	17.0386	7.656	4.11	0.004326	0.004976	0.000811	9.2e-05	0.029025	0.002256	0.936697	0.007787	0.003894	422812	4.3043e+06	0.0820849	1.85898					-3.50142	3.50142
124	1	124	126	422850	4.30434e+06	-5.3165	5.2881	4.2881	9.8814	2.9266	19.0665	9.6397	3.6311	0.003347	0.003922	0.000647	7.3e-05	0.025669	0.00194	0.872308	0.006414	0.003207	422850	4.30434e+06	0.236423	2.33172					-2.95638	2.95638
127	1	127	129	422865	4.30436e+06	-5.2754	5.9961	5.2516	10.5073	3.9777	25.1532	13.9316	4.9323	0.006704	0.00762	0.001226	0.000141	0.036318	0.002972	1.06667	0.011096	0.005548	422864	4.30436e+06	0.118195	2.19974					-3.79636	3.79636
130	1	130	132	422856	4.30436e+06	-5.2851	3.6964	1.9134	1.7622	1.6541	4.2723	0.9716	1.0769	0.000238	0.000315	5.8e-05	6e-06	0.006919	0.000387	0.40796	0.000809	0.000404	422856	4.30436e+06	0.142891	2.35595					-1.34045	1.34045
137	1	137	139	422859	4.30432e+06	-5.297	5.2326	4.2029	11.6366	2.785	20.4685	10.8027	3.5286	0.00314	0.003689	0.00061	6.9e-05	0.024864	0.001865	0.856332	0.006099	0.003049	422859	4.30432e+06	0.140451	2.84034					-2.39226	2.39226
144	1	144	146	422829	4.3043e+06	-5.3496	5.0175	3.6323	7.6015	2.7576	15.4721	6.9874	3.0194	0.002239	0.002679	0.000449	5e-05	0.021055	0.00152	0.777658	0.00469	0.002345	422830	4.3043e+06	0.112966	1.7799					-3.2376	3.2376
147	1	147	149	422832	4.30436e+06	-5.3148	4.592	3.0647	5.1358	2.28	10.4999	3.9032	2.3289	0.001261	0.001548	0.000265	2.9e-05	0.015821	0.00107	0.658928	0.002986	0.001493	422832	4.30436e+06	0.138648	1.73524					-2.85676	2.85676
149	1	149	151	422865	4.30435e+06	-5.3058	5.1665	4.6669	10.6076	3.0362	20.4873	10.7357	3.6853	0.003397	0.003954	0.00065	7.4e-05	0.025746	0.001947	0.873822	0.006444	0.003222	422865	4.30434e+06	0.14133	3.32132					-1.84518	1.84518
156	1	156	158	422838	4.30436e+06	-5.3202	4.4311	2.4866	2.1812	1.9019	5.4356	1.3828	1.9091	0.00083	0.001045	0.000182	2e-05	0.012906	0.000833	0.585566	0.002165	0.001083	422839	4.30436e+06	0.149639	2.05687					-2.37423	2.37423
157	1	157	159	422831	4.30436e+06	-5.3823	4.3934	2.6864	4.4279	2.0886	8.9604	3.0827	1.971	0.00088	0.0011	0.000191	2.1e-05	0.013246	0.00086	0.594452	0.002256	0.001128	422830	4.30436e+06	0.142386	1.97882					-2.41458	2.41458
167	1	167	169	422844	4.30435e+06	-5.3192	4.2995	1.9715	1.6812	2.1172	5.1479	1.1864	1.553	0.000539	0.000698	0.000124	1.3e-05	0.01048	0.000645	0.518982	0.001558	0.000779	422844	4.30435e+06	0.144682	4.24646					-0.0530381	0.0530381
170	1	170	172	422851	4.30434e+06	-5.3239	5.0318	4.8116	11.6109	4.1342	27.5367	16.0007	3.6059	0.003199	0.003718	0.000612	6.9e-05	0.024913	0.00187	0.857322	0.006118	0.003059	422851	4.30434e+06	0.170353	2.44924					-2.58256	2.58256
171	1	171	173	422822	4.30435e+06	-5.3405	5.0387	3.3645	6.8419	1.8295	10.8974	4.1724	2.9059	0.002079	0.002506	0.000422	4.7e-05	0.020351	0.001458	0.76247	0.004445	0.002222	422822	4.30435e+06	0.0727255	1.75588					-3.28282	3.28282
172	1	172	174	422866	4.30435e+06	-5.3331	4.9907	4.4436	9.9672	2.8206	18.6673	9.3713	3.3864	0.002807	0.003291	0.000545	6.1e-05	0.023394	0.00173	0.826621	0.005539	0.00277	422866	4.30435e+06	0.0877168	2.68468					-2.30602	2.30602
173	1	173	175	422844	4.30435e+06	-5.3251	3.9857	1.8781	1.3482	1.8787	4.0947	0.8443	1.2704	0.000345	0.000454	8.2e-05	9e-06	0.008373	0.000489	0.455656	0.001093	0.000547	422844	4.30435e+06	0.144682	4.24646					0.260762	0.260762
175	1	175	177	422848	4.30434e+06	-5.3332	4.9756	3.1881	7.6767	2.3103	13.6988	5.9119	2.7545	0.001854	0.002249	0.00038	4.2e-05	0.019238	0.001361	0.73801	0.004067	0.002034	422848	4.30434e+06	0.141293	2.71729					-2.25831	2.25831
176	1	176	178	422835	4.30433e+06	-5.3375	5.0528	3.7446	9.8831	2.9853	19.3492	9.8348	3.1112	0.002388	0.002847	0.000476	5.3e-05	0.021728	0.00158	0.791971	0.004929	0.002465	422835	4.30433e+06	0.193056	2.53327					-2.51953	2.51953
183	1	183	185	422844	4.30435e+06	-5.3278	3.6285	1.9624	2.0793	1.4748	4.3048	1.0222	1.049	0.000223	0.000296	5.4e-05	6e-06	0.006691	0.000371	0.400124	0.000767	0.000384	422844	4.30435e+06	0.175833	3.21241					-0.416094	0.416094
186	1	186	188	422847	4.30436e+06	-5.3352	4.9727	3.192	6.3278	2.1388	11.4444	4.5112	2.7536	0.001852	0.002247	0.00038	4.2e-05	0.019227	0.00136	0.737773	0.004063	0.002032	422847	4.30436e+06	0.117722	2.05624					-2.91646	2.91646
187	1	187	190	422810	4.30432e+06	-5.315	4.9371	2.9314	3.8232	2.8698	10.6553	3.6573	2.5866	0.001627	0.001991	0.000339	3.8e-05	0.018067	0.00126	0.711637	0.003683	0.001842	422809	4.30432e+06	0.199181	2.74827					-2.18883	2.18883
189	1	189	192	422887	4.30436e+06	-5.2231	4.9059	4.0909	11.8897	2.886	21.2714	11.4379	3.1283	0.00237	0.002807	0.000468	5.3e-05	0.02154	0.001563	0.787976	0.004862	0.002431	422888	4.30436e+06	0.140312	1.95359					-2.95231	2.95231
191	1	191	194	422838	4.30435e+06	-5.3651	4.3793	2.8874	5.138	2.4281	11.0257	4.1586	2.0518	0.000952	0.001181	0.000204	2.2e-05	0.013735	0.000899	0.607082	0.002389	0.001194	422838	4.30435e+06	0.12737	2.28179					-2.09751	2.09751
193	2	193	196	422824	4.30435e+06	-5.3379	4.2722	3.0247	3.9474	2.9785	11.2072	3.9192	2.0181	0.000907	0.001123	0.000194	2.1e-05	0.013367	0.00087	0.59759	0.002288	0.001144	422823	4.30435e+06	0.112967	2.57418					-1.69802	1.69802
194	1	194	197	422835	4.30434e+06	-5.3638	3.6855	2.3804	3.6883	1.2026	5.51	1.4785	1.2571	0.000324	0.000418	7.5e-05	8e-06	0.007991	0.000462	0.443489	0.001015	0.000508	422835	4.30434e+06	0.147894	2.07222					-1.61328	1.61328
195	1	195	198	422854	4.30432e+06	-5.3157	4.8412	4.5107	9.8006	2.551	17.217	8.3339	3.2574	0.002548	0.00299	0.000496	5.6e-05	0.022235	0.001626	0.802628	0.005112	0.002556	422853	4.30432e+06	0.153034	2.61568					-2.22552	2.22552
197	1	197	200	422837	4.30434e+06	-5.369	4.1007	3.0464	4.9838	1.8215	8.7627	3.0259	1.8749	0.000765	0.000948	0.000165	1.8e-05	0.012235	0.00078	0.567709	0.00199	0.000995	422837	4.30434e+06	0.151862	2.57093					-1.52977	1.52977
204	1	204	207	422823	4.30437e+06	-5.2947	4.8351	3.3341	6.5422	2.7316	14.0056	5.9568	2.6906	0.001737	0.002104	0.000356	4e-05	0.018567	0.001302	0.722974	0.003845	0.001923	422822	4.30437e+06	0.102767	2.25213					-2.58297	2.58297
206	1	206	209	422833	4.30433e+06	-5.3478	4.2153	2.4372	2.5491	2.1875	6.6948	1.8588	1.7039	0.000642	0.000814	0.000143	1.6e-05	0.011329	0.00071	0.542941	0.001762	0.000881	422833	4.30433e+06	0.144008	2.52066					-1.69464	1.69464
214	1	214	217	422816	4.30433e+06	-5.4089	4.1629	1.9592	1.7493	2.2498	5.5566	1.3118	1.4411	0.000456	0.000593	0.000106	1.1e-05	0.009621	0.00058	0.49388	0.001361	0.000681	422816	4.30433e+06	0.151597	1.84332					-2.31958	2.31958
216	1	216	219	422833	4.30429e+06	-5.3903	4.7544	4.5991	7.8406	2.5123	14.7288	6.5659	3.2051	0.00244	0.00286	0.000475	5.3e-05	0.021714	0.001579	0.791672	0.004924	0.002462	422833	4.30429e+06	0.110736	1.88444					-2.86996	2.86996
221	1	221	224	422847	4.30431e+06	-5.331	4.6455	3.6652	5.4353	2.5596	11.8917	4.6374	2.6628	0.001661	0.001998	0.000338	3.8e-05	0.018044	0.001258	0.711096	0.003675	0.001838	422847	4.30431e+06	0.147352	2.48585					-2.15965	2.15965
222	1	222	225	422826	4.30433e+06	-5.3577	4.19	2.4097	3.1741	2.0394	7.1797	2.1577	1.6705	0.000615	0.000781	0.000138	1.5e-05	0.011088	0.000691	0.536236	0.001703	0.000852	422826	4.30433e+06	0.11605	2.04648					-2.14352	2.14352
229	1	229	232	422828	4.30433e+06	-5.3998	5.2193	4.0654	10.1717	2.8295	18.9553	9.5937	3.4454	0.002989	0.003524	0.000584	6.6e-05	0.024283	0.001812	0.844685	0.005875	0.002938	422828	4.30433e+06	0.142018	2.6818					-2.5375	2.5375
230	1	230	233	422872	4.3043e+06	-5.3076	4.6063	3.078	6.0421	2.4201	12.1525	4.8742	2.3485	0.001285	0.001576	0.00027	3e-05	0.01597	0.001082	0.662519	0.003031	0.001515	422872	4.3043e+06	0.142349	1.97272					-2.63358	2.63358
234	1	234	237	422821	4.30434e+06	-5.3571	3.4647	1.821	2.0623	1.4695	4.2714	1.0102	0.8824	0.000154	0.000208	3.9e-05	4e-06	0.005565	0.000296	0.359572	0.000573	0.000287	422821	4.30434e+06	0.190001	3.01985					-0.444855	0.444855
236	1	236	239	422888	4.30434e+06	-5.2731	4.6192	4.6413	11.8731	2.6416	20.0312	10.4545	3.0795	0.002213	0.002596	0.000432	4.8e-05	0.020632	0.001483	0.768544	0.004542	0.002271	422888	4.30434e+06	0.135144	2.02294					-2.59626	2.59626
240	1	240	243	422844	4.30431e+06	-5.3487	4.5195	2.8813	3.6208	2.1051	7.9698	2.5407	2.1751	0.00109	0.001348	0.000232	2.6e-05	0.014726	0.00098	0.632099	0.002667	0.001333	422844	4.30431e+06	0.0896117	1.87079					-2.64871	2.64871
241	1	241	244	422815	4.30434e+06	-5.3719	2.9944	1.3858	1.0571	0.959	2.0424	0.3379	0.4546	3.8e-05	5.5e-05	1.1e-05	1e-06	0.002785	0.000126	0.240743	0.000192	9.6e-05	422816	4.30434e+06	0.0944921	1.62633					-1.36807	1.36807
242	1	242	245	422839	4.30429e+06	-5.3628	4.5344	2.9749	4.2426	2.4942	10.0457	3.5273	2.233	0.001151	0.001419	0.000244	2.7e-05	0.015118	0.001012	0.641801	0.00278	0.00139	422839	4.30429e+06	0.112146	1.66756					-2.86684	2.86684
245	1	245	248	422819	4.30434e+06	-5.3387	4.0627	3.427	5.4936	2.7297	12.6005	4.9985	2.0017	0.000867	0.001061	0.000183	2e-05	0.012955	0.000837	0.586835	0.002178	0.001089	422819	4.30434e+06	0.112615	2.05288					-2.00982	2.00982
248	1	248	251	422821	4.30432e+06	-5.2991	5.263	4.2141	9.4125	2.9358	18.5325	9.211	3.5668	0.00322	0.003781	0.000624	7.1e-05	0.025185	0.001895	0.862737	0.006224	0.003112	422822	4.30432e+06	0.116702	1.96723					-3.29577	3.29577
249	1	249	252	422819	4.30432e+06	-5.3321	4.396	2.4853	4.0982	1.5636	6.9478	2.136	1.8785	0.000799	0.001008	0.000176	1.9e-05	0.012664	0.000814	0.579176	0.002101	0.001051	422819	4.30432e+06	0.131373	2.58591					-1.81009	1.81009
257	1	257	260	422814	4.30432e+06	-5.367	4.8317	3.492	6.4097	2.9648	14.7679	6.3346	2.7645	0.001833	0.00221	0.000373	4.2e-05	0.019039	0.001343	0.733581	0.004001	0.002	422814	4.30432e+06	0.121879	1.71071					-3.12099	3.12099
260	1	260	263	422832	4.30431e+06	-5.4201	4.1913	3.5454	6.0126	2.1636	11.1611	4.3362	2.171	0.001038	0.001263	0.000217	2.4e-05	0.014189	0.000936	0.618614	0.002514	0.001257	422832	4.30432e+06	0.228572	2.30503					-1.88627	1.88627
261	1	261	264	422834	4.3043e+06	-5.4561	4.4599	2.556	3.3716	2.473	8.7262	2.7793	1.9672	0.000884	0.00111	0.000193	2.1e-05	0.013316	0.000866	0.596259	0.002274	0.001137	422835	4.3043e+06	0.108636	1.74811					-2.71179	2.71179
270	1	270	273	422810	4.30432e+06	-5.3148	4.9444	1.6866	1.5664	2.9243	6.6734	1.5269	1.9171	0.000894	0.001152	0.000202	2.2e-05	0.013643	0.000892	0.604703	0.002363	0.001182	422809	4.30432e+06	0.199181	2.74827					-2.19613	2.19613
275	1	275	278	422824	4.30431e+06	-5.356	4.3894	2.7624	3.2591	2.3605	8.2262	2.5643	2.003	0.000908	0.001132	0.000196	2.2e-05	0.013442	0.000876	0.59954	0.002309	0.001154	422824	4.30431e+06	0.113995	1.80851					-2.58089	2.58089
276	1	276	279	422812	4.30432e+06	-5.3224	2.9519	1.5119	1.0228	1.3119	2.5644	0.4473	0.4717	4.1e-05	5.8e-05	1.1e-05	1e-06	0.002864	0.000131	0.244682	0.000201	0.0001	422812	4.30432e+06	0.145245	1.76178					-1.19012	1.19012
281	1	281	284	422855	4.30435e+06	-5.3079	4.0403	2.0951	1.5422	2.0344	4.736	1.0458	1.4089	0.000428	0.000555	9.9e-05	1.1e-05	0.009288	0.000556	0.48389	0.001288	0.000644	422855	4.30435e+06	0.203342	2.38245					-1.65785	1.65785
291	1	291	294	422811	4.30436e+06	-5.3511	4.284	3.329	6.728	2.2948	12.5131	5.1466	2.1637	0.001045	0.001278	0.00022	2.4e-05	0.01429	0.000944	0.621181	0.002543	0.001271	422811	4.30436e+06	0.202252	1.88198					-2.40202	2.40202
293	1	293	296	422847	4.30434e+06	-5.3321	4.2818	2.9749	4.7313	2.205	9.729	3.4775	2.0045	0.000896	0.001111	0.000192	2.1e-05	0.013296	0.000864	0.59575	0.002269	0.001135	422847	4.30434e+06	0.305949	3.34822					-0.933578	0.933578
298	1	298	301	422834	4.30432e+06	-5.3357	4.1982	3.1472	5.9063	2.1165	10.8631	4.1669	2.0056	0.000887	0.001094	0.000189	2.1e-05	0.01318	0.000855	0.592732	0.002238	0.001119	422835	4.30432e+06	0.229004	3.20628					-0.991915	0.991915
305	1	305	309	422884	4.30437e+06	-5.2009	6.7357	6.5056	19.3125	4.6762	41.2274	30.1033	6.5219	0.012684	0.013984	0.002201	0.000258	0.049882	0.004389	1.28209	0.018316	0.009158	422883	4.30437e+06	0.107909	1.69089					-5.04481	5.04481
307	1	307	311	422810	4.30435e+06	-5.3073	4.2007	2.4498	3.4454	1.4972	6.0112	1.7195	1.6975	0.000636	0.000806	0.000142	1.5e-05	0.011271	0.000705	0.541326	0.001748	0.000874	422810	4.30435e+06	0.212976	1.94378					-2.25692	2.25692
308	1	308	312	422876	4.30438e+06	-5.2787	4.1699	3.8984	7.7198	2.0472	12.6978	5.2679	2.3001	0.001162	0.001398	0.000239	2.6e-05	0.014945	0.000997	0.637513	0.002729	0.001365	422875	4.30438e+06	0.107352	2.0279					-2.142	2.142
309	1	309	313	422885	4.30434e+06	-5.2566	2.4323	1.9816	1.9316	0.4979	2.2881	0.3206	0.333	1.8e-05	2.6e-05	5e-06	1e-06	0.001885	7.8e-05	0.191996	0.000104	5.2e-05	422885	4.30434e+06	0.186434	1.92423					-0.508071	0.508071
313	1	313	317	422819	4.30431e+06	-5.3859	4.0573	3.5781	7.2682	2.3315	13.3022	5.6486	2.0595	0.000917	0.001117	0.000192	2.1e-05	0.013298	0.000864	0.595799	0.00227	0.001135	422819	4.30431e+06	0.0803318	1.62565					-2.43165	2.43165
314	1	314	318	422863	4.30435e+06	-5.2904	4.1989	3.4732	6.2429	2.2792	11.8684	4.743	2.1472	0.001017	0.00124	0.000213	2.3e-05	0.014055	0.000925	0.615221	0.002477	0.001239	422862	4.30435e+06	0.132233	1.64069					-2.55821	2.55821
317	1	317	321	422828	4.30432e+06	-5.3955	4.1294	2.9138	3.6911	2.1208	8.1106	2.6094	1.8429	0.000742	0.000924	0.000161	1.8e-05	0.012078	0.000768	0.563484	0.00195	0.000975	422827	4.30432e+06	0.154024	1.64369					-2.48571	2.48571
318	1	318	322	422844	4.30438e+06	-5.2672	3.6297	3.5969	7.9669	1.6098	11.3285	4.2751	1.6779	0.000572	0.0007	0.000122	1.3e-05	0.010408	0.000639	0.516905	0.001541	0.000771	422843	4.30438e+06	0.0886439	2.28195					-1.34775	1.34775
319	1	319	323	422891	4.30434e+06	-5.2548	4.2121	2.5506	3.4831	1.5804	6.2818	1.8349	1.7528	0.000679	0.000857	0.00015	1.6e-05	0.01163	0.000733	0.551272	0.001837	0.000918	422891	4.30434e+06	0.150171	2.29067					-1.92143	1.92143
330	1	330	334	422834	4.30435e+06	-5.3575	4.0083	3.2178	4.7084	2.0032	9.0291	3.1439	1.8653	0.000747	0.000922	0.00016	1.7e-05	0.012047	0.000765	0.562629	0.001942	0.000971	422834	4.30434e+06	0.136813	2.20654					-1.80176	1.80176
332	1	332	336	422860	4.30435e+06	-5.2947	3.7312	1.6665	1.8193	2.8184	6.9792	1.7091	0.9982	0.000205	0.000277	5.1e-05	5e-06	0.00647	0.000356	0.392418	0.000728	0.000364	422859	4.30435e+06	0.202093	1.62919					-2.10201	2.10201
333	1	333	337	422854	4.30435e+06	-5.299	4.3154	2.2771	3.2008	2.2678	7.8715	2.4196	1.7122	0.000657	0.000837	0.000147	1.6e-05	0.011507	0.000723	0.547879	0.001806	0.000903	422854	4.30434e+06	0.187997	3.05676					-1.25864	1.25864
334	1	334	338	422878	4.30435e+06	-5.324	4.1113	2.5609	4.3912	1.9735	8.5447	2.8887	1.673	0.00061	0.000771	0.000136	1.5e-05	0.011005	0.000685	0.533908	0.001683	0.000842	422878	4.30435e+06	0.127649	1.6431					-2.4682	2.4682
339	1	339	343	422834	4.30432e+06	-5.3126	3.8805	3.169	6.1107	1.8255	10.0656	3.7184	1.7326	0.000633	0.000784	0.000137	1.5e-05	0.011069	0.00069	0.53569	0.001699	0.000849	422835	4.30432e+06	0.138237	1.84707					-2.03343	2.03343
345	1	345	350	422852	4.30433e+06	-5.3273	2.701	1.9893	2.1432	0.7128	2.8309	0.5092	0.4735	3.9e-05	5.4e-05	1.1e-05	1e-06	0.002757	0.000125	0.239319	0.000189	9.5e-05	422852	4.30433e+06	0.231936	3.03765					0.336649	0.336649
346	1	346	351	422853	4.30433e+06	-5.3229	3.6531	1.8924	2.2738	1.6457	4.9514	1.2473	1.038	0.00022	0.000292	5.4e-05	6e-06	0.006647	0.000368	0.398579	0.000759	0.00038	422852	4.30433e+06	0.235385	3.44499					-0.208112	0.208112
347	1	347	352	422852	4.30434e+06	-5.3032	4.603	2.8354	5.6359	2.2605	11.0559	4.2465	2.2289	0.001157	0.001431	0.000246	2.7e-05	0.015199	0.001018	0.643778	0.002803	0.001402	422853	4.30434e+06	0.199767	4.55994					-0.0430554	0.0430554
349	1	349	354	422846	4.30434e+06	-5.3312	5.0059	2.7744	3.6435	2.9385	10.5885	3.5689	2.5697	0.001619	0.00199	0.000339	3.8e-05	0.018074	0.00126	0.711779	0.003685	0.001843	422845	4.30434e+06	0.195771	2.01568					-2.99022	2.99022
357	1	357	362	422801	4.30433e+06	-5.3288	3.5528	2.463	2.4648	1.3931	4.5937	1.1445	1.1884	0.000283	0.000366	6.6e-05	7e-06	0.00745	0.000424	0.425833	0.000909	0.000454	422802	4.30433e+06	0.127692	2.08392					-1.46888	1.46888
364	1	364	369	422873	4.30433e+06	-5.3158	3.7602	2.1168	2.9511	1.759	6.115	1.7303	1.2067	0.000302	0.000394	7.1e-05	8e-06	0.007762	0.000446	0.436076	0.00097	0.000485	422873	4.30433e+06	0.22577	1.72897					-2.03123	2.03123
366	1	366	371	422832	4.30435e+06	-5.3836	3.741	2.4312	3.4023	1.7742	6.7246	2.0121	1.3201	0.00036	0.000463	8.3e-05	9e-06	0.008426	0.000493	0.457328	0.001104	0.000552	422833	4.30435e+06	0.131391	2.75976					-0.981241	0.981241
381	1	381	387	422867	4.30432e+06	-5.2899	5.0677	2.0632	2.5826	3.0743	9.1299	2.6466	2.2374	0.001237	0.00156	0.000269	3e-05	0.015959	0.001081	0.662245	0.003028	0.001514	422867	4.30432e+06	0.223476	2.20641					-2.86129	2.86129
391	1	391	397	422894	4.30436e+06	-5.2311	3.3608	2.9157	6.0182	1.4772	8.8019	2.9633	1.2061	0.000283	0.000359	6.5e-05	7e-06	0.007359	0.000418	0.422817	0.000892	0.000446	422894	4.30436e+06	0.288851	1.6333					-1.7275	1.7275
396	1	396	403	422879	4.30432e+06	-5.3261	4.5702	2.4578	2.6514	2.4819	7.6381	2.1935	2.015	0.000942	0.001183	0.000205	2.3e-05	0.013778	0.000903	0.608162	0.0024	0.0012	422879	4.30432e+06	0.132978	3.40728					-1.16292	1.16292
404	1	404	411	422835	4.30431e+06	-5.4106	4.0794	2.6608	3.135	1.8815	6.6854	1.9662	1.69	0.000619	0.000781	0.000137	1.5e-05	0.01107	0.00069	0.535726	0.001699	0.00085	422834	4.30431e+06	0.113075	1.72357					-2.35583	2.35583
405	1	405	412	422833	4.30431e+06	-5.4047	4.0258	2.5853	3.1645	2.0219	7.1174	2.1328	1.6127	0.00056	0.000709	0.000125	1.4e-05	0.010528	0.000648	0.520353	0.001569	0.000785	422832	4.30431e+06	0.120363	1.87236					-2.15344	2.15344
408	1	408	415	422847	4.30431e+06	-5.3166	3.0272	1.5654	1.4785	1.1463	2.8791	0.5649	0.5285	5.2e-05	7.3e-05	1.4e-05	1e-06	0.003226	0.000151	0.262123	0.000242	0.000121	422847	4.30431e+06	0.270032	2.44505					-0.582155	0.582155
409	1	409	416	422843	4.30432e+06	-5.3209	4.2193	1.6631	1.8909	2.209	5.7065	1.3924	1.3417	0.000398	0.000526	9.5e-05	1e-05	0.009053	0.000539	0.476754	0.001237	0.000618	422844	4.30432e+06	0.269677	3.88505					-0.334254	0.334254
413	1	413	420	422844	4.30432e+06	-5.3299	4.168	1.4811	1.1662	2.1465	4.2708	0.8344	1.215	0.000324	0.000434	7.9e-05	8e-06	0.008199	0.000477	0.450165	0.001058	0.000529	422844	4.30432e+06	0.117405	2.00937					-2.15863	2.15863
414	1	414	421	422844	4.30432e+06	-5.3312	3.9338	1.8946	2.2868	2.045	5.9391	1.5588	1.2396	0.000326	0.00043	7.8e-05	8e-06	0.008132	0.000472	0.447999	0.001044	0.000522	422844	4.30432e+06	0.117405	2.00937					-1.92443	1.92443
415	1	415	422	422847	4.30432e+06	-5.3381	4.7597	2.3479	2.0786	4.2938	11.1675	2.975	2.1241	0.001072	0.001347	0.000233	2.6e-05	0.014757	0.000982	0.632853	0.002675	0.001338	422847	4.30432e+06	0.11303	2.97847					-1.78123	1.78123
418	1	418	425	422847	4.30431e+06	-5.3148	2.5625	0.9103	0.1735	0.6143	0.4856	0.0355	0.1468	4e-06	6e-06	1e-06	0	0.000894	3.1e-05	0.124597	3.2e-05	1.6e-05	422847	4.30431e+06	0.270032	2.44505					-0.117455	0.117455
421	1	421	428	422858	4.30432e+06	-5.3394	3.9325	1.8536	1.737	2.4111	5.8943	1.3961	1.2206	0.000316	0.000417	7.6e-05	8e-06	0.008013	0.000464	0.444196	0.00102	0.00051	422858	4.30432e+06	0.148458	3.17519					-0.757313	0.757313
424	1	424	431	422840	4.3043e+06	-5.3705	3.3183	2.1896	2.4057	1.3217	4.3578	1.0599	0.9189	0.000163	0.000216	4e-05	4e-06	0.005665	0.000303	0.363309	0.00059	0.000295	422841	4.3043e+06	0.256343	2.22666					-1.09164	1.09164
427	1	427	434	422867	4.30431e+06	-5.3185	4.406	1.987	2.4026	2.5488	7.403	2.0412	1.6449	0.000614	0.000791	0.00014	1.5e-05	0.01119	0.000699	0.539074	0.001728	0.000864	422866	4.30431e+06	0.153251	1.67383					-2.73217	2.73217
428	1	428	435	422874	4.3043e+06	-5.3296	2.9856	1.8714	1.9216	0.9735	3.0682	0.6236	0.6009	6.6e-05	9.1e-05	1.7e-05	2e-06	0.003616	0.000174	0.280049	0.00029	0.000145	422874	4.3043e+06	0.285925	1.75454					-1.23106	1.23106
434	1	434	442	422819	4.30431e+06	-5.3839	4.4471	2.5422	2.3934	2.4074	7.0218	1.9206	1.9495	0.000867	0.001089	0.000189	2.1e-05	0.013185	0.000855	0.592867	0.002239	0.00112	422819	4.30431e+06	0.0803318	1.62565					-2.82145	2.82145
443	2	443	451	422845	4.30429e+06	-5.3188	5.597	6.0407	11.86	3.6219	25.0885	14.3186	4.8549	0.006207	0.006996	0.001124	0.000129	0.034642	0.002804	1.03785	0.010298	0.005149	422846	4.30429e+06	0.141414	1.66881					-3.92819	3.92819
456	1	456	464	422817	4.30436e+06	-5.3499	2.4213	1.1974	0.799	0.9695	1.7315	0.2582	0.161	4e-06	7e-06	1e-06	0	0.00095	3.4e-05	0.129049	3.5e-05	1.8e-05	422817	4.30436e+06	0.25452	2.0856					-0.335702	0.335702
458	1	458	466	422834	4.30437e+06	-5.3147	2.8147	1.0142	0.6927	1.1708	1.8609	0.2703	0.2626	1.2e-05	1.9e-05	4e-06	0	0.001615	6.5e-05	0.175533	8.1e-05	4.1e-05	422834	4.30437e+06	0.22613	2.24346					-0.571239	0.571239
463	2	463	471	422831	4.30437e+06	-5.3328	2.5692	1.6964	1.6617	1.6922	4.2085	0.9374	0.3319	1.9e-05	2.7e-05	5e-06	1e-06	0.001928	8e-05	0.194521	0.000107	5.4e-05	422831	4.30437e+06	0.225934	2.08789					-0.481306	0.481306
468	1	468	476	422847	4.30436e+06	-5.3076	3.5781	2.0166	1.5892	1.3506	3.4108	0.7155	1.0351	0.000216	0.000286	5.2e-05	6e-06	0.006564	0.000363	0.395711	0.000744	0.000372	422847	4.30436e+06	0.125728	2.86706					-0.711039	0.711039
469	1	469	477	422846	4.30437e+06	-5.2776	2.0862	1.0496	0.1823	1.2113	0.9346	0.0736	0.0472	0	1e-06	0	0	0.000279	7e-06	0.063493	5e-06	3e-06	422846	4.30437e+06	0.161106	1.89576					-0.19044	0.19044
472	1	472	480	422876	4.30436e+06	-5.2981	2.7154	1.3035	1.1832	0.9175	2.1282	0.3619	0.2993	1.6e-05	2.3e-05	5e-06	0	0.001796	7.4e-05	0.18665	9.6e-05	4.8e-05	422876	4.30436e+06	0.1122	2.12712					-0.588279	0.588279
480	1	480	489	422824	4.30435e+06	-5.3243	1.7658	0.8635	0.4738	1.344	1.7068	0.2123	0.0002	0	0	0	0	2e-06	0	0.003155	0	0	422824	4.30435e+06	0.382763	2.45906					0.693261	0.693261
481	1	481	490	422829	4.30434e+06	-5.3966	1.302	0.8087	0.3389	0.9374	1.0249	0.1059	0.0611	0	1e-06	0	0	0.000285	8e-06	0.064254	5e-06	3e-06	422829	4.30434e+06	0.181096	2.05249					0.750487	0.750487
482	1	482	491	422827	4.30434e+06	-5.3928	3.1919	1.998	2.4251	1.1536	4.0026	0.9326	0.7686	0.000112	0.000151	2.8e-05	3e-06	0.004703	0.000241	0.326143	0.000439	0.00022	422828	4.30434e+06	0.147438	2.99379					-0.198109	0.198109
484	1	484	493	422828	4.30435e+06	-5.4038	3.3084	1.346	1.266	1.038	2.4265	0.438	0.6091	7.2e-05	0.000101	2e-05	2e-06	0.003843	0.000188	0.290149	0.00032	0.00016	422828	4.30435e+06	0.157253	2.05782					-1.25058	1.25058
489	1	489	499	422825	4.30434e+06	-5.3803	3.1668	1.5111	1.2355	2.5938	5.2575	1.0682	0.5881	6.5e-05	9.2e-05	1.8e-05	2e-06	0.003642	0.000176	0.281257	0.000294	0.000147	422825	4.30434e+06	0.157853	2.88793					-0.278868	0.278868
490	1	490	500	422832	4.30434e+06	-5.3403	3.6151	1.5847	1.6541	3.1193	7.3007	1.7199	0.8874	0.00016	0.000217	4e-05	4e-06	0.005708	0.000306	0.364903	0.000597	0.000298	422832	4.30434e+06	0.130255	2.45257					-1.16253	1.16253
491	1	491	501	422835	4.30436e+06	-5.3046	2.0296	1.2702	0.9373	1.589	2.8834	0.4965	0.0613	1e-06	1e-06	0	0	0.000353	1e-05	0.072647	7e-06	4e-06	422834	4.30436e+06	0.129056	2.46768					0.438076	0.438076
493	1	493	503	422875	4.30437e+06	-5.3081	2.7303	1.1475	0.9368	0.7907	1.6485	0.2469	0.2647	1.2e-05	1.9e-05	4e-06	0	0.001604	6.4e-05	0.174817	8e-05	4e-05	422875	4.30437e+06	0.176324	1.71032					-1.01998	1.01998
496	1	496	507	422852	4.30433e+06	-5.3188	4.0692	2.3798	2.8852	2.3265	7.5754	2.2375	1.5584	0.000526	0.000672	0.000119	1.3e-05	0.010246	0.000627	0.512224	0.001504	0.000752	422852	4.30433e+06	0.219719	3.85373					-0.215473	0.215473
499	1	499	511	422859	4.30436e+06	-5.2704	0.8816	0.976	0.5795	0.6747	1.0791	0.1303	0.214	5e-06	5e-06	1e-06	0	0.000772	2.6e-05	0.114432	2.5e-05	1.3e-05	422859	4.30436e+06	0.120602	2.42216					1.54056	1.54056
500	1	500	512	422863	4.30432e+06	-5.2819	3.9362	2.5992	1.6596	3.4042	7.9482	1.8832	1.5449	0.000507	0.000643	0.000114	1.2e-05	0.010004	0.000609	0.505195	0.001448	0.000724	422864	4.30432e+06	0.167774	2.34915					-1.58705	1.58705
507	1	507	519	422872	4.30432e+06	-5.2766	1.8001	1.3369	0.9391	0.4586	1.2257	0.1435	0.0241	0	0	0	0	0.000138	3e-06	0.042257	2e-06	1e-06	422871	4.30432e+06	0.268187	2.1995					0.399399	0.399399
523	1	523	535	422841	4.30431e+06	-5.3472	2.2127	1.2274	0.6539	1.2218	1.8692	0.2663	0.1019	2e-06	3e-06	1e-06	0	0.000592	1.9e-05	0.098116	1.7e-05	8e-06	422841	4.30431e+06	0.362267	1.72136					-0.491338	0.491338
524	1	524	536	422839	4.30431e+06	-5.3427	2.3253	1.5173	0.8868	1.2859	2.3222	0.3801	0.1898	6e-06	9e-06	2e-06	0	0.001088	4e-05	0.139605	4.4e-05	2.2e-05	422839	4.30431e+06	0.426601	2.11301					-0.212291	0.212291
525	1	525	537	422840	4.30432e+06	-5.3114	3.9375	1.5218	1.1097	3.0548	5.8108	1.13	1.0746	0.000245	0.000331	6.1e-05	6e-06	0.007113	0.0004	0.414545	0.000845	0.000422	422840	4.30432e+06	0.12005	2.55028					-1.38722	1.38722
529	1	529	542	422827	4.30433e+06	-5.3804	3.4993	1.8492	1.9724	2.9128	7.5142	1.9151	0.916	0.000167	0.000224	4.2e-05	4e-06	0.005791	0.000311	0.367984	0.000611	0.000305	422827	4.30433e+06	0.152637	2.55157					-0.94773	0.94773
531	1	531	544	422828	4.30435e+06	-5.3803	3.7902	1.756	1.9567	1.4266	4.0423	0.9305	1.0767	0.000241	0.000322	5.9e-05	6e-06	0.006999	0.000393	0.410712	0.000824	0.000412	422827	4.30435e+06	0.171294	2.41076					-1.37944	1.37944
532	1	532	545	422840	4.30438e+06	-5.2852	3.7741	2.7271	3.6251	2.2037	8.2734	2.6629	1.4652	0.000445	0.000564	0.0001	1.1e-05	0.009332	0.000559	0.485236	0.001297	0.000649	422839	4.30437e+06	0.363256	1.97771					-1.79639	1.79639
542	1	542	555	422888	4.30433e+06	-5.2556	1.7577	0.9988	0.3689	1.3211	1.4692	0.1624	0.0024	0	0	0	0	1.6e-05	0	0.011883	0	0	422887	4.30433e+06	0.382394	2.16523					0.407529	0.407529
547	1	547	560	422873	4.30435e+06	-5.328	3.1076	2.6562	3.7901	2.3699	9.0133	2.9941	0.9289	0.000161	0.000209	3.8e-05	4e-06	0.005549	0.000295	0.358986	0.000571	0.000285	422872	4.30435e+06	0.287653	2.47968					-0.627916	0.627916
548	1	548	561	422884	4.30435e+06	-5.2313	2.8015	1.1816	0.4037	0.5288	0.7195	0.0712	0.3036	1.6e-05	2.5e-05	5e-06	1e-06	0.001847	7.6e-05	0.189721	0.0001	5e-05	422884	4.30435e+06	0.191366	2.6127					-0.188796	0.188796
549	1	549	562	422871	4.30434e+06	-5.3041	2.7593	0.7754	0.1979	0.3813	0.36	0.0252	0.1779	6e-06	9e-06	2e-06	0	0.001109	4.1e-05	0.141181	4.5e-05	2.2e-05	422871	4.30434e+06	0.210465	1.87553					-0.88377	0.88377
550	1	550	563	422842	4.30434e+06	-5.31	4.6688	2.6076	3.9295	1.6552	7.0186	2.168	2.1762	0.001112	0.001386	0.000239	2.6e-05	0.01496	0.000999	0.637897	0.002734	0.001367	422841	4.30434e+06	0.140036	2.60788					-2.06092	2.06092
552	1	552	566	422825	4.30437e+06	-5.2969	1.2796	0.9708	0.4481	1.0233	1.2943	0.1529	0.0454	0	0	0	0	0.000214	5e-06	0.0544	3e-06	2e-06	422825	4.30437e+06	0.217191	1.82128					0.541675	0.541675
553	1	553	567	422815	4.30435e+06	-5.3807	2.0954	0.8691	0.2885	1.0388	1.0302	0.0999	0.0293	0	0	0	0	0.000179	4e-06	0.048984	3e-06	1e-06	422815	4.30435e+06	0.386683	2.03158					-0.063821	0.063821
554	1	554	568	422820	4.30435e+06	-5.3304	1.7924	0.9093	0.2976	1.1095	1.1133	0.1101	0.0017	0	0	0	0	1.1e-05	0	0.009816	0	0	422820	4.30435e+06	0.312476	1.67478					-0.117618	0.117618
556	1	556	570	422818	4.30434e+06	-5.3799	0.9813	0.9298	0.4063	0.7531	0.9429	0.102	0.1665	3e-06	3e-06	1e-06	0	0.000641	2.1e-05	0.102764	1.9e-05	9e-06	422818	4.30434e+06	0.139013	2.00527					1.02397	1.02397
557	1	557	571	422810	4.30434e+06	-5.2982	2.6338	1.5221	0.7737	0.7655	1.4224	0.1974	0.3189	1.8e-05	2.6e-05	5e-06	1e-06	0.001879	7.8e-05	0.191634	0.000103	5.2e-05	422811	4.30434e+06	0.116982	2.55913					-0.0746693	0.0746693
558	1	558	572	422872	4.30435e+06	-5.3113	4.4232	1.9535	2.5753	3.5209	10.3407	3.0225	1.6419	0.000613	0.000791	0.00014	1.5e-05	0.011192	0.000699	0.539121	0.001729	0.000864	422872	4.30435e+06	0.127108	2.51339					-1.90981	1.90981
559	1	559	573	422876	4.30435e+06	-5.3219	1.5582	0.8732	0.3725	1.0065	1.1509	0.125	0.0077	0	0	0	0	4.4e-05	1e-06	0.021877	0	0	422876	4.30435e+06	0.264311	2.11658					0.558384	0.558384
560	1	560	574	422842	4.30433e+06	-5.3245	0.762	1.0895	0.5964	0.6732	1.0977	0.1338	0.2687	8e-06	7e-06	1e-06	0	0.000893	3.1e-05	0.124482	3.2e-05	1.6e-05	422842	4.30433e+06	0.167716	2.42006					1.65806	1.65806
561	1	561	575	422834	4.30434e+06	-5.3451	2.1063	0.6936	0.2111	0.5919	0.5262	0.0417	0.0148	0	0	0	0	9.4e-05	2e-06	0.033835	1e-06	0	422835	4.30434e+06	0.331829	2.26311					0.156808	0.156808
562	1	562	576	422828	4.30434e+06	-5.4075	1.763	1.0624	0.4316	1.0095	1.2522	0.1452	0.0047	0	0	0	0	2.9e-05	0	0.017222	0	0	422829	4.30434e+06	0.353943	2.36466					0.601658	0.601658
563	1	563	577	422824	4.30433e+06	-5.4029	1.2498	0.6604	0.2288	0.7741	0.6951	0.059	0.1054	1e-06	2e-06	0	0	0.000467	1.4e-05	0.085541	1.1e-05	6e-06	422825	4.30433e+06	0.109329	1.62885					0.379051	0.379051

## Sheet: registration_TREEHIGHT
FID	Join_Count	TARGET_FID	PositionX	PositionY	DBH	TreeHeight	Position_1	Position_2	DBH_1	TreeHeig_1	RMSE	2.36692
0	1	0	420036.326752999972086	4300488.732819999568164	0.284200866895000	7.099112033840000	420036.346910999971442	4300488.776589999906719	0.289814566926000	7.750437736510000
1	1	1	420028.874156999983825	4300499.555279999971390	0.178748915051000	7.850705146790000	420028.854705000005197	4300499.616589999757707	0.290007312338000	7.686018466950000
2	1	2	420027.578228999977000	4300496.575530000030994	0.143451856600000	4.819891929630000	420027.549011000024620	4300496.637600000016391	0.258735401360000	5.381321430210000
3	1	3	420045.695302999985870	4300503.216730000451207	0.394345748863000	2.147110939030000	420045.706176000006963	4300503.212390000000596	0.405759790469000	2.143863677980000
4	1	4	420034.854804000002332	4300494.720739999786019	0.146512236274000	5.525633335110000	420034.835959999996703	4300494.737549999728799	0.193010557962000	7.871167659760000
5	1	5	420036.200668999983463	4300497.320109999738634	0.189030955060000	6.025661945340000	420036.210727000026964	4300497.309779999777675	0.215597566602000	6.047781467440000
6	1	6	420033.600596999982372	4300491.892369999550283	0.200409265607000	2.297481536870000	420033.687435000028927	4300491.916369999758899	0.144915663877000	5.653678417210000
7	1	7	420031.366503999975976	4300486.575039999559522	0.175175927730000	3.800778388980000	420031.521578999992926	4300486.666980000212789	0.216938329531000	9.579912185670000
8	1	8	420047.023395000025630	4300505.689840000122786	0.250303532342000	5.167722225190000	420047.019201999995857	4300505.681389999575913	0.237121577544000	5.202648639680000
9	1	9	420032.436977999983355	4300489.216350000351667	0.175979301893000	4.981080055240000	420032.453095000004396	4300489.207100000232458	0.157366257205000	5.059598922730000
10	1	10	420030.140753999992739	4300502.111379999667406	0.096388602931300	3.490985155110000	420030.142389999993611	4300502.143389999866486	0.130160781805000	5.956135272980000
11	1	11	420029.509912999987137	4300493.218449999578297	0.151029924651000	5.486092567440000	420029.507603999983985	4300493.259440000168979	0.190974927688000	5.624165534970000
12	1	12	420031.125613000011072	4300504.913780000060797	0.176266417227000	8.657653808590000	420031.119432999985293	4300504.919879999943078	0.185830093641000	8.776310920720000
13	1	13	420037.414377000008244	4300500.209680000320077	0.188218415413000	5.925261974330000	420037.396191000007093	4300500.235779999755323	0.236075440952000	6.918727874760000
14	1	14	420040.049979000003077	4300506.025469999760389	0.218685541357000	6.743393898010000	420040.046257000009064	4300506.043130000121891	0.251412631359000	6.801164627080000
15	1	15	420028.994823999993969	4300481.168789999559522	0.207649073538000	2.857294797900000	420029.005422000016551	4300481.204939999617636	0.193051603943000	4.195951938630000
16	1	16	420038.562641000025906	4300503.036329999566078	0.180107994517000	6.008045673370000	420038.561947999987751	4300503.049159999936819	0.201422640368000	6.593003749850000
17	1	17	420032.261936999973841	4300498.947399999946356	0.154829208050000	5.851137638090000	420032.265661999990698	4300498.945209999568760	0.147176972416000	6.471801757810000
18	1	18	420030.167675999982748	4300483.925210000015795	0.207064922276000	4.980702400210000	420030.249310999992304	4300483.995020000264049	0.147512194781000	8.920289993290000
19	1	19	420035.965121000015642	4300507.694480000063777	0.180388042504000	5.404427051540000	420035.967583000019658	4300507.720710000023246	0.224181141246000	5.496320247650000
20	1	20	420022.114005999988876	4300495.066300000064075	0.141165932508000	4.729788303380000	420022.183062999974936	4300495.121949999593198	0.190015660048000	7.118956565860000
21	1	21	420041.193069999979343	4300508.646499999798834	0.164614451962000	6.403280735020000	420041.198950999998488	4300508.657970000058413	0.189054621898000	6.387097358700000
22	1	22	420034.763764999981504	4300504.983129999600351	0.140748961433000	4.784541606900000	420034.761121999996249	4300504.984960000030696	0.145123371855000	5.668519496920000
23	1	23	420032.404357000021264	4300507.824690000154078	0.158417709263000	4.351324081420000	420032.407010000024457	4300507.871810000389814	0.246501440310000	5.884007453920000
24	1	24	420027.439172999991570	4300519.111680000089109	0.163401171289000	5.234041213990000	420027.469684000010602	4300519.159900000318885	0.253321382166000	5.333634376530000
25	1	25	420045.785753000003751	4300520.010479999706149	0.203555556574000	5.185116291050000	420045.792348999995738	4300520.008220000192523	0.206344554833000	5.527143478390000
26	1	26	420026.370311999984551	4300493.777320000343025	0.151236263242000	5.024495124820000	420026.460867999994662	4300493.816279999911785	0.146747960334000	7.257177829740000
27	1	27	420015.805539000022691	4300502.974600000306964	0.161301422375000	4.559299468990000	420015.839322999992874	4300503.058709999546409	0.258126673758000	9.471262931820000
28	1	28	420028.604417999973521	4300479.147499999962747	0.225143044047000	2.836726665500000	420028.668256999982987	4300479.131930000148714	0.208504422678000	3.011869668960000
29	1	29	420038.223242999985814	4300512.904350000433624	0.123620620522000	5.990795612340000	420038.325848000007682	4300512.988429999910295	0.259332030886000	5.981731414790000
30	1	30	420037.431500000006054	4300485.427600000053644	0.076943452249100	1.683679938320000	420037.440834000008181	4300485.506430000066757	0.192355409785000	1.741505026820000
31	1	31	420024.030503000016324	4300500.010390000417829	0.153602604839000	8.264781951900000	420024.108627000008710	4300500.056859999895096	0.184423283649000	9.108723640439999
32	1	32	420035.899581999983639	4300516.403380000032485	0.168522329938000	5.991198539730000	420035.921533000015188	4300516.427969999611378	0.222407968912000	6.840570449830000
33	1	33	420020.740446000010706	4300522.897979999892414	0.136434028565000	5.574343681340000	420020.818515999999363	4300522.946189999580383	0.257022114326000	8.216464996339999
34	1	34	420033.594763999979477	4300510.578680000267923	0.190624496737000	6.342844486240000	420033.605177999997977	4300510.601459999568760	0.228866922269000	6.658455848690000
35	1	35	420040.670551999995951	4300518.482029999606311	0.160522649423000	5.114829540250000	420040.680564999987837	4300518.518059999682009	0.225601044616000	5.501403808590000
36	1	36	420037.176100999990012	4300510.385359999723732	0.181230558197000	6.801918506620000	420037.174697000009473	4300510.380090000107884	0.172672432852000	6.797977447510000
37	1	37	420025.976853000000119	4300484.857110000215471	0.192922330099000	7.155424594880000	420025.984638000023551	4300484.859500000253320	0.179205950476000	7.118725299840000
38	1	38	420024.981297000020277	4300513.296869999729097	0.164741238092000	6.216151714320000	420025.034204000025056	4300513.340350000187755	0.242097099388000	7.644207000730000
39	1	39	420018.128101999987848	4300508.489679999649525	0.203321494709000	4.974420070650000	420018.224947999988217	4300508.528789999894798	0.241204954358000	5.525145530700000
40	1	40	420012.521047000016551	4300513.664409999735653	0.062494995518200	4.161017894740000	420012.689032000023872	4300513.811649999581277	0.120441615038000	5.400962352750000
41	1	41	420023.622219000011683	4300521.268219999969006	0.156519584309000	4.001428604130000	420023.681151999975555	4300521.315010000020266	0.253639841651000	5.169061660770000
42	1	42	420016.366879999986850	4300482.364459999836981	0.172466372377000	6.678862571720000	420016.498108999978285	4300482.451489999890327	0.251355784028000	6.926572322850000
43	1	43	420027.273989000008442	4300507.446969999931753	0.150996610730000	4.372123241420000	420027.280843999993522	4300507.521099999547005	0.274934131321000	5.657348155980000
44	1	44	420024.009606999985408	4300488.249300000257790	0.186667457150000	5.002326011660000	420024.023882000008598	4300488.281670000404119	0.178166916028000	6.998698234560000
45	1	45	420035.302304000011645	4300524.656849999912083	0.162463158363000	5.728039264680000	420035.345805999997538	4300524.689290000125766	0.241788386105000	5.922451972960000
46	1	46	420013.706782000022940	4300497.511230000294745	0.161825349584000	5.267788410190000	420013.735630000010133	4300497.618459999561310	0.245354761089000	6.669209957120000
47	1	47	420013.240702999988571	4300505.371399999596179	0.177621892519000	3.643210649490000	420013.314182000001892	4300505.450899999588728	0.251280653753000	6.490175247190000
48	1	48	420020.275584999995772	4300501.804499999620020	0.164271306596000	3.712019443510000	420020.285221999976784	4300501.800149999558926	0.151618811684000	5.634611129760000
49	1	49	420017.149814000003971	4300505.875029999762774	0.148588887871000	4.322338104250000	420017.153204999980517	4300505.873420000076294	0.141286844060000	4.313641071320000
50	1	50	420028.597091000003275	4300522.047609999775887	0.182678824294000	5.316026687620000	420028.631718999997247	4300522.089949999935925	0.264840365452000	5.966060161590000
51	1	51	420043.471740000008140	4300514.590780000202358	0.192057128766000	3.042755126950000	420043.475639000011142	4300514.595189999789000	0.202535144596000	3.082188844680000
52	1	52	420005.828962999978103	4300488.332940000109375	0.188619830718000	3.301476717000000	420005.914029999985360	4300488.469849999994040	0.209617728362000	7.701593875890000
53	1	53	420031.952671999984886	4300517.148059999570251	0.135300342785000	4.350889205930000	420031.972402999992482	4300517.210640000179410	0.244298303177000	8.504755020139999
54	1	54	420024.883083000022452	4300481.868619999848306	0.102576026892000	2.950625419620000	420024.989809999999125	4300481.919839999638498	0.177660569490000	7.408291339870000
55	1	55	420028.762082999979611	4300510.041749999858439	0.178243832464000	7.789837837220000	420028.782209000026342	4300510.078540000133216	0.240725225810000	7.828212261200000
56	1	56	420024.935103000025265	4300502.483749999664724	0.139796627881000	5.990657329560000	420024.948151000018697	4300502.552939999848604	0.247136749346000	6.145290851590000
57	1	57	420019.343181999982335	4300520.143290000036359	0.133727508974000	3.725602865220000	420019.431191999989096	4300520.192250000312924	0.228070603751000	3.932382106780000
58	1	58	420042.287089999997988	4300511.685709999874234	0.167937112652000	6.105991840360000	420042.289868000021670	4300511.694280000403523	0.183131486731000	6.125373363490000
59	1	59	420018.097247999976389	4300496.542770000174642	0.150876396982000	5.763170242310000	420018.118854000000283	4300496.649070000275970	0.254583445420000	7.631135940550000
60	1	60	420012.048590000020340	4300502.628189999610186	0.157945939252000	3.023071050640000	420012.139263999997638	4300502.749529999680817	0.199752942500000	13.631159782399999
61	1	61	420021.031339999986812	4300492.696200000122190	0.137553726490000	3.586754083630000	420021.029081000015140	4300492.712980000302196	0.155093381708000	4.809969425200000
62	1	62	420023.686984999978449	4300510.264550000429153	0.186203676747000	4.296637058260000	420023.703893000027165	4300510.328069999814034	0.280070290349000	4.468930721280000
63	1	63	420016.808881999982987	4300493.599960000254214	0.181648810783000	5.434990406040000	420016.959444999985863	4300493.691460000351071	0.155399392489000	5.991090774540000
64	1	64	420023.474967000016477	4300471.074249999597669	0.196261319904000	10.232748031600000	420023.495366999995895	4300471.096250000409782	0.196665418432000	10.354482650800000
65	1	65	420021.575792999996338	4300516.368390000425279	0.180403442698000	5.453732013700000	420021.637267999991309	4300516.407809999771416	0.249280481093000	5.579843521120000
66	1	66	420039.660937000007834	4300524.990120000205934	0.130792039963000	2.942713975910000	420039.659239000000525	4300524.992549999617040	0.135388883934000	2.983855724330000
67	1	67	420008.154181000019889	4300484.377589999698102	0.167042991939000	4.733358860020000	420008.228479999990668	4300484.496220000088215	0.217946911003000	7.185907840730000
68	1	68	420022.743065999995451	4300485.358149999752641	0.153832099356000	6.040573120120000	420022.892761000024620	4300485.429859999567270	0.237932643546000	6.226528167720000
69	1	69	420025.174524999980349	4300474.258170000277460	0.243147075786000	7.193337440490000	420025.135852999985218	4300474.334300000220537	0.240820294995000	7.154405593870000
70	1	70	420006.266485999978613	4300509.429349999874830	0.172014457422000	5.822835445400000	420006.394025999994483	4300509.521619999781251	0.187826892530000	9.130638122560001
71	1	71	420033.232773999974597	4300519.631070000119507	0.113772274203000	5.613208770750000	420033.283369000011589	4300519.703769999556243	0.253835611399000	5.602114677430000
72	1	72	420030.969810999988113	4300514.984260000288486	0.153052918793000	4.311916828160000	420030.965828999993391	4300515.016699999570847	0.203012343555000	4.952946186070000
73	1	73	420032.839479000016581	4300530.698300000280142	0.166994572661000	5.121743679050000	420032.841943999985233	4300530.688880000263453	0.147296735933000	5.350765228270000
74	1	74	420013.836475000018254	4300525.526899999938905	0.148566563604000	4.555041790010000	420013.987890999997035	4300525.508980000391603	0.273239324940000	4.931239128110000
75	1	75	420023.220196000009310	4300497.636920000426471	0.065057746055900	5.515324592590000	420023.233359000005294	4300497.752869999967515	0.251160352567000	6.082440853120000
76	1	76	420008.769058000005316	4300504.394729999825358	0.151308835543000	4.809667110440000	420008.841034999990370	4300504.513089999556541	0.205882308240000	7.345396518710000
77	1	77	420013.158280999981798	4300485.314949999563396	0.171620670173000	6.529684066770000	420013.301644999999553	4300485.397800000384450	0.286675309052000	7.505175590520000
78	1	78	420030.078413999988697	4300524.895910000428557	0.157611371171000	5.542132854460000	420030.118116000026930	4300524.945500000379980	0.270712859976000	5.648149967190000
79	1	79	420010.747855999972671	4300499.878259999677539	0.175099210555000	3.760293960570000	420010.830766999977641	4300499.988130000419915	0.198394962220000	12.646883010900000
80	1	80	420036.391590000013821	4300527.254990000277758	0.160291370447000	6.558136463170000	420036.392912000010256	4300527.293899999931455	0.225682692180000	6.630206584930000
81	2	81	420017.020720999978948	4300514.307140000164509	0.159151700932000	7.071145534520000	420017.129476999980398	4300514.349460000172257	0.222853158996000	7.088690757750000
82	1	82	420018.719183999986853	4300487.449369999580085	0.144711747024000	5.888172626500000	420018.912921999988612	4300487.505619999952614	0.314821389799000	6.122764110570000
83	2	83	420007.836973000026774	4300480.067999999970198	0.096038674144900	5.048657417300000	420007.852220000000671	4300480.201879999600351	0.282851359305000	8.793950080869999
84	1	84	420021.781696000020020	4300525.897509999573231	0.171365637462000	4.802557468410000	420021.876140000007581	4300525.918180000036955	0.253845141258000	5.878297805790000
85	1	85	420018.225526999973226	4300517.245819999836385	0.144026938106000	5.042310714720000	420018.331255999975838	4300517.293720000423491	0.227478919138000	6.848608016970000
86	0	86	420020.864219999988563	4300472.651979999616742	0.074176965491800	2.841987609860000	0.000000000000000	0.000000000000000	0.000000000000000	0.000000000000000
87	1	87	420043.010814999986906	4300523.634940000250936	0.155697943282000	4.510358333590000	420043.037123000016436	4300523.662189999595284	0.222411408544000	5.519934654240000
88	1	88	420020.366588999982923	4300513.607250000350177	0.141146108545000	4.401620864870000	420020.478812000015751	4300513.638639999553561	0.213301079486000	4.640404224400000
89	1	89	420044.726071999990381	4300517.232579999603331	0.065418670480400	1.638837695120000	420044.721238000027370	4300517.293270000256598	0.179469950617000	6.565186977390000
90	1	90	420011.652605000010226	4300492.230689999647439	0.164381257353000	2.306909561160000	420011.648569000011776	4300492.229690000414848	0.168406799652000	2.414427280430000
91	1	91	420008.949872000026517	4300514.972090000286698	0.161041270964000	4.037379741670000	420009.081843999971170	4300515.044959999620914	0.198468809920000	5.240327835080000
92	1	92	420027.826177000009920	4300531.274050000123680	0.165501795851000	3.836879253390000	420027.903998999972828	4300531.298919999971986	0.260320176599000	5.940771102910000
93	1	93	420017.400293999991845	4300473.491019999608397	0.116280891157000	3.109912395480000	420017.436297999985982	4300473.582229999825358	0.192143755063000	7.808553218840000
94	1	94	420039.647078000009060	4300515.912250000052154	0.159226122352000	5.497217178340000	420039.664757999998983	4300515.943529999814928	0.217410668656000	6.761744976040000
95	1	95	420038.473774000012781	4300522.143889999948442	0.113941096308000	5.302740573880000	420038.535727999988012	4300522.190310000441968	0.223175317963000	5.675023078920000
96	2	96	420033.944299999973737	4300522.216620000079274	0.091376306893300	4.789793491360000	420033.955070999974851	4300522.231159999966621	0.117857275059000	3.012446641920000
97	1	97	420012.544978999998420	4300473.483819999732077	0.137623425354000	4.471123695370000	420012.598814999975730	4300473.602959999814630	0.213424932556000	4.482483386990000
98	1	98	420009.189459000015631	4300476.138380000367761	0.076853762172500	5.176903247830000	420009.211806999985129	4300476.240050000138581	0.205803075533000	6.596531391140000
99	2	99	420004.058660999988206	4300514.908280000090599	0.133952421430000	4.739570617680000	420004.166800000006333	4300515.017799999564886	0.217499194905000	6.922029972080000
100	1	100	420011.249061000009533	4300470.534260000102222	0.138391254548000	4.606391429900000	420011.276910000015050	4300470.647710000164807	0.228634067996000	4.886940956120000
101	2	101	420001.293202999979258	4300497.604949999600649	0.114875030627000	2.911795377730000	420000.986029999970924	4300498.116720000281930	0.134360749154000	5.211756229400000
102	1	102	420040.798947000002954	4300527.696189999580383	0.155128076555000	5.067332744600000	420040.796883000002708	4300527.686400000005960	0.144385021781000	5.017970561980000
103	1	103	420019.323300999996718	4300511.173449999652803	0.118092866553000	5.895857810970000	420019.381952000025194	4300511.244889999739826	0.246728787532000	6.522815227510000
104	0	104	420017.025047999981325	4300463.700690000317991	0.119333897634000	2.100070476530000	0.000000000000000	0.000000000000000	0.000000000000000	0.000000000000000
105	1	105	420019.257548000023235	4300469.665439999662340	0.150118241067000	3.626932144170000	420019.424210999975912	4300469.824719999916852	0.399139531734000	6.007153987880000
106	1	106	420004.263684000005014	4300485.187649999745190	0.179023555977000	5.997608184810000	420004.332060999993701	4300485.325269999913871	0.200240000600000	9.687906265260001
107	1	107	420018.195337000011932	4300466.656659999862313	0.156308969687000	2.109329462050000	420018.118400999985170	4300466.868950000032783	0.217163836424000	3.705900669100000
108	1	108	420023.074260000023060	4300528.211120000109076	0.165348577078000	5.236226081850000	420023.154908999975305	4300528.243619999848306	0.256524822227000	6.211393833160000
109	1	109	420023.289578999974765	4300462.469349999912083	0.230047243540000	2.635700702670000	420023.132773999997880	4300462.611490000039339	0.168681310934000	4.421125888820000
110	1	110	420002.627326000016183	4300500.503680000081658	0.137749313460000	4.049711704250000	420002.749636999971699	4300500.749139999970794	0.160629753775000	9.483068466190000
111	1	111	420010.412324999982957	4300478.925490000285208	0.081438911238300	4.894485950470000	420010.407970000000205	4300478.917279999703169	0.098131704430700	4.549816131590000
112	0	112	420013.447573999990709	4300463.841609999537468	0.063589086185200	4.088359355930000	0.000000000000000	0.000000000000000	0.000000000000000	0.000000000000000
113	1	113	420014.728487999993376	4300466.939930000342429	0.148029140191000	2.025717020030000	420014.759801000007428	4300467.071120000444353	0.222468215820000	4.454109191890000
114	1	114	420011.629537999979220	4300520.455500000156462	0.166765929191000	4.383387088780000	420011.753196000005119	4300520.501659999601543	0.227366215253000	7.094173908230000
115	1	115	420006.755570999986958	4300470.126550000160933	0.129952385108000	4.030805587770000	420006.752540000015870	4300470.253530000336468	0.218409322506000	5.353783607480000
116	1	116	420027.968236999993678	4300539.881459999829531	0.083240685868500	4.068977832790000	420027.963203000021167	4300539.881839999929070	0.081463943849100	4.215203762050000
117	1	117	420010.969404999981634	4300457.992220000363886	0.123960842967000	5.364270210270000	420010.935151999990921	4300458.101520000025630	0.254433638292000	6.445117473600000
118	1	118	420012.770856000017375	4300523.161930000409484	0.121725741314000	7.986556530000000	420012.940127999987453	4300523.144539999775589	0.320728603595000	8.024216651920000
119	1	119	420031.200819000019692	4300539.073289999738336	0.131843474235000	4.405860900880000	420031.287158999999519	4300539.100789999589324	0.268211907725000	4.941511154170000
120	1	120	420049.239276000007521	4300511.265150000341237	0.215067870012000	5.805912494660000	420049.251578000024892	4300511.287120000459254	0.258225101975000	7.227869987490000
121	1	121	420001.751573999994434	4300508.757980000227690	0.151098546906000	5.110880851750000	420001.878681999980472	4300509.019449999555945	0.217826396675000	6.850395202640000
122	1	122	420010.236740999971516	4300517.817329999990761	0.140100497454000	4.305583000180000	420010.373322999977972	4300517.875799999572337	0.214762912418000	4.518311500550000
123	1	123	419999.416565000021365	4300492.405620000325143	0.089810234522300	3.783570528030000	419999.410274000023492	4300492.555660000070930	0.197882109874000	9.929203033449999
124	2	124	419996.881842000002507	4300496.885610000230372	0.172961674501000	5.090101718900000	419996.912526000000071	4300497.144009999930859	0.218035566177000	5.894409656520000
125	1	125	420030.221090000006370	4300536.564679999835789	0.145322974510000	4.058888912200000	420030.222672000003513	4300536.560539999976754	0.150021115408000	4.086540699010000
126	1	126	420021.544372999982443	4300535.000129999592900	0.150576145377000	4.715828895570000	420021.692981000000145	4300535.031000000424683	0.225378351708000	6.305157184600000
127	1	127	420028.976668999996036	4300534.078510000370443	0.121416075492000	5.008091926570000	420029.035922000010032	4300534.138969999738038	0.257862842453000	5.132332801820000
128	1	128	420038.804016000009142	4300486.689179999753833	0.301654668536000	5.045307159420000	420038.880529000016395	4300486.728260000236332	0.300507526277000	5.058941841130000
129	2	129	419995.750661999976728	4300493.845510000362992	0.183851953294000	3.897316455840000	419995.768785999971442	4300494.079169999808073	0.228742629159000	8.768858909610000
130	1	130	420021.722548999998253	4300458.896780000068247	0.143202158975000	2.645898103710000	420021.806405999988783	4300459.082949999719858	0.252734371107000	3.429269552230000
131	1	131	420022.044381999992765	4300467.437900000251830	0.139997229469000	1.632678866390000	420021.989417999982834	4300467.365319999866188	0.236110701444000	4.795783519740000
132	1	132	420014.924719000002369	4300528.080919999629259	0.133862519845000	3.043476343150000	420015.053653999988455	4300528.088859999552369	0.277910681203000	4.490491390230000
133	1	133	420006.953967000008561	4300521.295669999904931	0.133072200039000	3.146987676620000	420007.131534999993164	4300521.312289999797940	0.314000491340000	5.820805072780000
134	2	134	420008.262020000023767	4300523.940139999613166	0.154936213019000	5.005548477170000	420008.421298999979626	4300523.991770000196993	0.222209537427000	5.647647380830000
135	2	135	420001.893972999998368	4300473.575360000133514	0.074776940201800	3.484600305560000	420001.841897999984212	4300473.679419999942183	0.238430411657000	4.706331253050000
136	2	136	420005.708497999992687	4300467.163329999893904	0.133283136603000	3.601052999500000	420005.688896999985445	4300467.302769999951124	0.211631087821000	5.805550098420000
137	1	137	420051.142330000002403	4300516.208200000226498	0.073282320262300	1.698158264160000	420051.193303000007290	4300516.217910000123084	0.102549781077000	1.798771142960000
138	1	138	420019.500036999990698	4300460.733550000004470	0.191063446766000	2.137664079670000	420019.475147999997716	4300460.865159999579191	0.213786618835000	4.186492443080000
139	1	139	420009.345257000008132	4300526.447429999709129	0.113763081989000	5.290625572200000	420009.483525999996345	4300526.535260000266135	0.195527089705000	5.386791229250000
140	0	140	420037.442914000013843	4300529.613710000179708	0.074702948263500	2.574631929400000	0.000000000000000	0.000000000000000	0.000000000000000	0.000000000000000
141	1	141	420021.844230999995489	4300475.150240000337362	0.065211176042800	1.767063736920000	420021.767232000012882	4300475.516850000247359	0.227522831399000	3.602081775670000
142	1	142	420000.975434000021778	4300515.290889999829233	0.129524023534000	3.973731994630000	420001.049482000002172	4300515.383159999735653	0.228779717310000	4.036112308500000
143	1	143	420017.315994000004139	4300533.441189999692142	0.159543804127000	5.401234149930000	420017.431885999976657	4300533.442499999888241	0.256812173284000	5.744307041170000
144	2	144	420002.870542999997269	4300519.797650000080466	0.107461332506000	5.109468460080000	420003.010275000007823	4300519.885049999691546	0.235998328078000	4.628130435940000
145	1	145	420026.638442000024952	4300536.855879999697208	0.093513015477800	5.416194438930000	420026.734490000002552	4300536.905659999698400	0.267819463177000	5.794072151180000
146	1	146	419994.755964000010863	4300501.436359999701381	0.128686333242000	2.742771863940000	419994.763000999984797	4300501.442750000394881	0.121005078719000	2.880754470830000
147	1	147	420007.083335999981500	4300460.873560000211000	0.130275601262000	4.306330204010000	420007.000139000010677	4300460.927620000205934	0.274473144056000	4.462926387790000
148	2	148	420000.332317000022158	4300469.816750000230968	0.087043155996100	3.739714384080000	420000.270189000002574	4300469.946329999715090	0.271970488064000	4.401206970210000
149	3	149	420035.349334999977145	4300485.901979999616742	0.180519588414000	8.548749923710000	420035.313369999988936	4300486.082709999755025	0.262983497524000	8.557435035710000
150	3	150	420035.186104000022169	4300486.405729999765754	0.304289843633000	5.660893917080000	420035.313369999988936	4300486.082709999755025	0.262983497524000	8.557435035710000
151	1	151	420009.398785999976099	4300496.900989999994636	0.062655377486300	2.327003955840000	420009.507763999979943	4300496.993750000372529	0.179581821554000	9.990949630739999
152	1	152	420021.554183000000194	4300482.746840000152588	0.123481655383000	1.813410639760000	420021.671533000015188	4300482.855890000239015	0.288364162613000	6.769684791560000
153	0	153	420015.605740999977570	4300460.683919999748468	0.176049822864000	2.352378845210000	0.000000000000000	0.000000000000000	0.000000000000000	0.000000000000000
154	2	154	420018.798825000005309	4300528.951600000262260	0.073481614243300	2.690113067630000	420019.078084999986459	4300529.209420000202954	0.165793409861000	7.055306434630000
155	1	155	420025.579509000002872	4300474.382579999975860	0.110110677311000	1.789521574970000	420025.135852999985218	4300474.334300000220537	0.240820294995000	7.154405593870000

## Sheet: registration_DBH
FID	Join_Count	TARGET_FID	PositionX	PositionY	DBH	TreeHeight	Position_1	Position_2	DBH_1	TreeHeig_1	chayi	rmse	0.0138542
17	1	18	420010.516614000021946	4300489.594449999742210	0.173050169676000	7.074007987980000	420010.599098999984562	4300489.648049999959767	0.194779097695000	7.080765247340000	-0.0217289
3	2	3	419995.698075999971479	4300494.005909999832511	0.207717049281000	8.758521080020000	419995.768785999971442	4300494.079169999808073	0.228742629159000	8.768858909610000	-0.0210256
12	1	12	420001.409794999985024	4300486.347660000436008	0.175786052260000	9.806392669679999	420001.480745000008028	4300486.409979999996722	0.196030655077000	9.815090179440000	-0.0202446
7	1	7	420008.226621999987401	4300494.027089999988675	0.218971347303000	13.312797546400001	420008.316484000009950	4300494.087799999862909	0.237111648349000	13.313354492200000	-0.0181403
9	1	9	420010.879970000009052	4300499.990249999798834	0.182871758691000	12.661752700799999	420010.830766999977641	4300499.988130000419915	0.198394962220000	12.646883010900000	-0.0155232
18	1	19	419997.278746000025421	4300487.530480000190437	0.165557090294000	7.920592308040000	419997.350467999989633	4300487.607069999910891	0.174939464385000	4.212574005130000	-0.00938237
20	1	25	420012.822686999978032	4300494.823870000429451	0.161776630409000	7.775358200070000	420012.786444999976084	4300494.856270000338554	0.168760558600000	8.026041984560001	-0.00698393
23	1	99	419998.477856000012252	4300482.959889999590814	0.172786436241000	9.676778793330000	419998.547755000006873	4300483.024319999851286	0.179316510356000	9.233211517330000	-0.00653007
21	1	32	419998.955030000011902	4300510.808489999733865	0.228787919004000	9.707632064820000	419999.001387999975123	4300510.886719999834895	0.234035501667000	12.503186225900000	-0.00524758
16	1	17	420005.839483999996446	4300488.400899999774992	0.207952756575000	7.706004619600000	420005.914029999985360	4300488.469849999994040	0.209617728362000	7.701593875890000	-0.00166497
8	1	8	420007.020489000016823	4300491.057280000299215	0.200998252446000	8.527422904970001	420007.097970000002533	4300491.127120000310242	0.201283660691000	8.681507110600000	-0.000285408
13	1	13	420006.349754999973811	4300509.588539999909699	0.190619183538000	8.828228950500000	420006.394025999994483	4300509.521619999781251	0.187826892530000	9.130638122560001	0.00279229
15	1	16	419994.379459000017960	4300491.066449999809265	0.174705839726000	10.663220405600001	419994.462116000009701	4300491.150249999947846	0.167647356610000	11.048635482800000	0.00705848
22	1	80	419997.037111999990884	4300479.414029999636114	0.170312019067000	3.411823272710000	419997.105571999971289	4300479.496380000375211	0.163048470127000	4.079939842220000	0.00726355
0	1	0	420002.665344999986701	4300500.682540000416338	0.169584765336000	8.165579795839999	420002.749636999971699	4300500.749139999970794	0.160629753775000	9.483068466190000	0.00895501
6	1	6	420009.434487999998964	4300496.927869999781251	0.195903617251000	5.700255870820000	420009.507763999979943	4300496.993750000372529	0.179581821554000	9.990949630739999	0.0163218
1	1	1	419997.945301999978255	4300500.264849999919534	0.246531528745000	6.591446399690000	419998.050656999985222	4300500.350449999794364	0.226997945007000	6.561137676240000	0.0195336
10	1	10	420001.781634000013582	4300508.963729999959469	0.240463046910000	6.814908504490000	420001.878681999980472	4300509.019449999555945	0.217826396675000	6.850395202640000	0.0226367
